# Supplementary material for: The Antioxidant Salidroside Ameliorates the Quality of Postovulatory Aged Oocyte and Embryo Development in Mice
Source: Antioxidants (Basel). 2024 Feb 19;13(2):248. doi: 10.3390/antiox13020248 (PMC10886307; doi:10.3390/antiox13020248)
Supplement: Supplementary file 1 [file antioxidants-13-00248-s001.zip]

Archive with 2 entries (2 files):
- Table S2-DEGs in oocyte transcriptome in the comparison of 6h vs. Ctrl and 6h+SAL vs. 6h.xlsx
- Tables S1 and S3.pdf
