# Supplementary material for: The Antioxidant Salidroside Ameliorates the Quality of Postovulatory Aged Oocyte and Embryo Development in Mice
Source: Antioxidants (Basel). 2024 Feb 19;13(2):248. doi: 10.3390/antiox13020248 (PMC10886307; doi:10.3390/antiox13020248)
Supplement: Supplementary file 1 [file antioxidants-13-00248-s001.zip › Table S2-DEGs in oocyte transcriptome in the comparison of 6h vs. Ctrl and 6h+SAL vs. 6h.xlsx]

## Sheet: 6h vs. Ctrl
name	c0h1	c0h2	c0h3	M0	c6h1	c6h2	c6h3	M6	pval	FC	logFC
ENSMUSG00000111936	0	0	0.0216454	0.00721513	0	0.0208474	0	0.00694915	0.980089	0.963136	-0.0541889
ENSMUSG00000090667	0	0	0	0	0	0	0	0	#DIV/0!	#DIV/0!	#DIV/0!
ENSMUSG00000090665	0	0	0	0	0	0.068482	0	0.0228273	0.373901	#DIV/0!	#DIV/0!
ENSMUSG00000095057	0	0	0.229598	0.0765328	0	0	0	0	0.373901	0	#NUM!
ENSMUSG00000095052	0	0	0	0	0	0	0	0	#DIV/0!	#DIV/0!	#DIV/0!
ENSMUSG00000108125	0	0	0	0	0	0	0.196623	0.0655411	0.373901	#DIV/0!	#DIV/0!
ENSMUSG00000066571	35.8285	35.7211	25.1133	32.221	63.4563	49.0836	61.4789	58.0063	0.0108375	1.80026	0.848209
ENSMUSG00000053914	0.328345	0	0.154483	0.160943	0	0	0	0	0.164935	0	#NUM!
ENSMUSG00000053916	0.0371361	0	0.0424325	0.0265229	0	0	0	0	0.117876	0	#NUM!
ENSMUSG00000036529	0.13762	0.0797778	0.0924987	0.103299	0.0162771	0.0801799	0.07328	0.056579	0.156185	0.547722	-0.868485
ENSMUSG00000036528	12.2948	9.92492	13.6355	11.9517	11.2813	10.7586	10.8842	10.9747	0.423136	0.918253	-0.123036
ENSMUSG00000003923	7.54543	4.18559	6.21721	5.98275	1.46458	5.70027	5.15651	4.10712	0.319307	0.686494	-0.542682
ENSMUSG00000036523	3.67428	0.587386	2.84062	2.36743	0.255153	0.26026	0.169695	0.228369	0.081236	0.096463	-3.37388
ENSMUSG00000003929	6.6753	6.27946	4.91688	5.95721	7.30508	4.92798	4.98213	5.7384	0.828668	0.963269	-0.05399
ENSMUSG00000036526	0.011356	0	0.0129757	0.00811057	0	0	0	0	0.117876	0	#NUM!
ENSMUSG00000032418	211.843	212.797	239.235	221.292	193.76	224.094	249.942	222.599	0.947213	1.00591	0.00849631
ENSMUSG00000032411	5.28203	4.68392	5.66181	5.20925	5.26274	6.32871	6.33775	5.9764	0.168124	1.14727	0.1982
ENSMUSG00000032410	3.95447	3.99473	3.97829	3.97583	3.35086	3.43898	3.79161	3.52715	0.0293888	0.887148	-0.172753
ENSMUSG00000032413	37.2165	40.5263	32.0596	36.6008	42.0893	40.0939	40.0963	40.7598	0.178437	1.11363	0.155272
ENSMUSG00000032412	43.5314	33.6094	54.1272	43.756	18.1614	27.4659	30.3863	25.3379	0.0575938	0.579072	-0.788185
ENSMUSG00000032415	16.701	9.66761	12.4163	12.9283	29.2355	23.1018	19.7359	24.0244	0.0324724	1.85828	0.893968
ENSMUSG00000028865	5.71639	5.16645	13.5817	8.15486	3.31437	8.82057	6.22866	6.1212	0.553605	0.75062	-0.413846
ENSMUSG00000032417	2.76292	4.12149	4.30081	3.72841	3.09974	3.74567	6.07138	4.3056	0.603322	1.15481	0.207652
ENSMUSG00000096627	1.06266	0	0	0.354221	0	0	0	0	0.373901	0	#NUM!
ENSMUSG00000055610	0	0	0.0698601	0.0232867	0	0	0	0	0.373901	0	#NUM!
ENSMUSG00000096621	0	0.861924	0.179885	0.34727	0.158273	0.346507	0.712549	0.405776	0.858981	1.16848	0.224629
ENSMUSG00000055612	0.655784	0.925935	0.532407	0.704709	1.00628	0.436813	0.488181	0.643759	0.791641	0.91351	-0.130507
ENSMUSG00000028863	2.08903	0.754742	2.39909	1.74762	1.21534	0.816895	1.00791	1.01338	0.228873	0.579863	-0.786215
ENSMUSG00000096629	0	0.0304361	0	0.0101454	0.0279445	0	0	0.00931485	0.954808	0.918137	-0.123219
ENSMUSG00000028861	17.7885	10.8648	19.4304	16.0279	8.26908	8.44112	7.23871	7.98297	0.0386207	0.498067	-1.00559
ENSMUSG00000091530	0	0	0.286998	0.095666	0.505034	0.276418	0.378947	0.3868	0.066513	4.04323	2.01551
ENSMUSG00000063065	5.21491	4.9864	13.5679	7.92306	1.74759	3.09853	1.63449	2.1602	0.114339	0.272648	-1.87489
ENSMUSG00000063063	0.636343	0.47033	0.399905	0.502193	0.263894	0.770326	0.738038	0.590753	0.645048	1.17635	0.234313
ENSMUSG00000063060	0	0.201751	0.133973	0.111908	0	0.165901	0	0.0553004	0.523464	0.494159	-1.01695
ENSMUSG00000066682	0.112945	0	0	0.0376484	0	0	0	0	0.373901	0	#NUM!
ENSMUSG00000108604	0.249474	0.637396	0.427582	0.43815	0.794222	0.411819	0.56457	0.590204	0.389973	1.34704	0.429787
ENSMUSG00000108603	0.0715783	0	0	0.0238594	0	0.472632	0	0.157544	0.44869	6.60301	2.72312
ENSMUSG00000108600	0.0754897	0	0.0862563	0.0539153	0	0	0	0	0.117876	0	#NUM!
ENSMUSG00000013997	1.80385	0.404853	0.832132	1.01361	0.37171	0.480873	0.354974	0.402519	0.215591	0.397113	-1.33238
ENSMUSG00000108609	0.122524	0	0.349998	0.157507	4.06491	0.606772	0.277278	1.64965	0.286969	10.4735	3.38867
ENSMUSG00000097977	0	0	0.0626385	0.0208795	0	0	0	0	0.373901	0	#NUM!
ENSMUSG00000097976	0	0	0	0	0	0	0	0	#DIV/0!	#DIV/0!	#DIV/0!
ENSMUSG00000097974	0	0	0.0884556	0.0294852	0	0	0	0	0.373901	0	#NUM!
ENSMUSG00000097973	4.01069	1.09791	7.12866	4.07909	3.47211	0.306512	1.00849	1.5957	0.279766	0.391191	-1.35406
ENSMUSG00000097971	0.248987	0	0.606929	0.285305	0.0333756	0.054802	0	0.0293926	0.221461	0.103021	-3.27898
ENSMUSG00000097979	0	0	0	0	0	0	0.0599484	0.0199828	0.373901	#DIV/0!	#DIV/0!
ENSMUSG00000111205	0.319721	0	0.243547	0.187756	0	0	0	0	0.12334	0	#NUM!
ENSMUSG00000096086	0.0949458	0	0	0.0316486	0	0	0	0	0.373901	0	#NUM!
ENSMUSG00000099528	0	0	0	0	0.409387	0	0	0.136462	0.373901	#DIV/0!	#DIV/0!
ENSMUSG00000092718	0	0	4.26619	1.42206	0	0	0	0	0.373901	0	#NUM!
ENSMUSG00000097543	0.0349737	0.0191478	0.0599426	0.0380214	0	0.0192443	0	0.00641477	0.0792193	0.168715	-2.56734
ENSMUSG00000034032	0.599549	0.218832	0.513794	0.444058	0.276262	0.238263	0.386313	0.300279	0.309226	0.676216	-0.564445
ENSMUSG00000034035	0.209789	0	0.215739	0.141843	0	0	0	0	0.116194	0	#NUM!
ENSMUSG00000034037	0	0	0.0301047	0.0100349	0	0	0	0	0.373901	0	#NUM!
ENSMUSG00000028066	5.39936	3.61881	4.1803	4.39949	6.86389	7.16932	8.77182	7.60168	0.0155231	1.72785	0.788982
ENSMUSG00000028064	0.0306651	0	0.0116795	0.0141149	0	0	0	0	0.189342	0	#NUM!
ENSMUSG00000028063	6.17138	0.777326	3.94758	3.63209	0.723207	0.583328	0.546221	0.617585	0.12655	0.170036	-2.55609
ENSMUSG00000028062	17.9658	14.1581	18.0917	16.7385	19.2021	20.8698	20.7394	20.2704	0.0648413	1.211	0.276204
ENSMUSG00000028060	18.0659	14.8026	14.9863	15.9516	15.5584	14.1985	13.7334	14.4968	0.289203	0.908798	-0.137969
ENSMUSG00000036864	0.140577	0.0513098	0.0803132	0.0907333	0.0588867	0	0.0662775	0.0417214	0.218734	0.459825	-1.12084
ENSMUSG00000036867	0.413792	0.132153	0.334906	0.293617	0.0520004	0	0	0.0173335	0.0321107	0.0590343	-4.0823
ENSMUSG00000036860	11.5144	2.65123	8.85307	7.67291	4.0029	6.80952	5.78382	5.53208	0.479883	0.720989	-0.471951
ENSMUSG00000086093	0	0.817663	0	0.272554	0	0.205446	0	0.068482	0.507948	0.25126	-1.99275
ENSMUSG00000028069	2.80018	2.20071	4.4897	3.16353	2.70163	3.30527	2.17194	2.72628	0.595645	0.861784	-0.214601
ENSMUSG00000028068	4.48028	3.99695	5.22466	4.5673	4.11871	3.09829	3.96006	3.72569	0.152761	0.815731	-0.293834
ENSMUSG00000078193	22.9726	5.16689	22.7019	16.9471	0.998719	2.1865	2.10762	1.76428	0.0618471	0.104105	-3.26389
ENSMUSG00000078190	0.933985	0.137377	1.58486	0.885408	0	0	0	0	0.101871	0	#NUM!
ENSMUSG00000057103	0.0410844	0	0.0938879	0.0449907	0	0.0904268	0.0464879	0.0456382	0.987114	1.01439	0.0206141
ENSMUSG00000050737	2.68491	0.215492	2.26474	1.72171	0	0.247518	0.111341	0.11962	0.104706	0.0694772	-3.84732
ENSMUSG00000050730	14.996	12.9149	12.6804	13.5304	14.6988	14.1094	12.4446	13.7509	0.836047	1.0163	0.0233219
ENSMUSG00000050732	8.4406	0.890195	8.55158	5.96079	0.600971	1.63148	1.94802	1.39349	0.149927	0.233776	-2.0968
ENSMUSG00000065314	0.526271	0	0	0.175424	0	0	0	0	0.373901	0	#NUM!
ENSMUSG00000094017	2.46768	2.50906	5.03505	3.33727	1.32904	1.93978	2.29362	1.85415	0.172648	0.555588	-0.847912
ENSMUSG00000093044	1.50705	0.550064	1.14799	1.06837	0	0	1.13684	0.378947	0.216822	0.354697	-1.49534
ENSMUSG00000047193	2.4337	1.90611	2.03925	2.12635	1.27093	1.0304	1.12446	1.14193	0.00472807	0.537036	-0.89691
ENSMUSG00000049929	0.612824	0.171327	0.506547	0.430233	0.0655424	0	0.0295074	0.0316833	0.0413158	0.0736422	-3.76332
ENSMUSG00000049922	0.0674912	0.0369509	0.385585	0.163342	0.016963	0.0928427	0.210012	0.106606	0.672996	0.652652	-0.615614
ENSMUSG00000067220	0.524025	0.17214	0.429114	0.375093	0.254632	0.163396	0.0790595	0.165696	0.147202	0.441746	-1.17871
ENSMUSG00000067229	0	0.279837	0.0648917	0.11491	0.713692	0	0	0.237897	0.651664	2.0703	1.04984
ENSMUSG00000035078	4.31661	5.64927	5.13495	5.03361	2.3779	2.34268	5.98833	3.56964	0.313258	0.709161	-0.495815
ENSMUSG00000064043	0.767648	0.00667112	0.556909	0.443743	0.11025	0	0.0137875	0.0413458	0.154382	0.0931752	-3.42391
ENSMUSG00000050478	0.51913	0.157899	0.0329539	0.236661	0	0	0	0	0.179793	0	#NUM!
ENSMUSG00000050471	1.63374	0.998238	2.0524	1.56146	1.9873	2.87074	2.54313	2.46706	0.0865657	1.57997	0.659895
ENSMUSG00000020808	0.0873997	0	0.0249662	0.0374553	0	0	0	0	0.223006	0	#NUM!
ENSMUSG00000020805	0	0	0.0255626	0.00852086	0	0	0	0	0.373901	0	#NUM!
ENSMUSG00000020804	0.166141	0	0	0.0553803	0.0334057	0	0	0.0111352	0.477255	0.201069	-2.31424
ENSMUSG00000020807	1.30944	0.870911	1.52945	1.2366	0.48757	0.512371	0.812171	0.604037	0.0451553	0.488466	-1.03367
ENSMUSG00000020806	2.09842	1.33749	2.7675	2.0678	0.724203	1.35572	1.39393	1.15795	0.123017	0.559991	-0.836524
ENSMUSG00000020801	10.86	12.5911	11.7885	11.7465	15.3816	17.3648	14.7461	15.8308	0.0119342	1.3477	0.430503
ENSMUSG00000020803	47.0365	18.0973	56.5109	40.5482	19.6368	17.6373	17.9928	18.4223	0.128404	0.454331	-1.13818
ENSMUSG00000020802	1.83916	1.47606	3.25966	2.19163	0.178596	1.219	1.24154	0.879711	0.112658	0.401396	-1.3169
ENSMUSG00000103497	0.881784	0.091956	0.335849	0.43653	0	0	0	0	0.134902	0	#NUM!
ENSMUSG00000103494	0.381845	0.298653	0.373976	0.351491	0.329045	0.720379	1.17275	0.740725	0.187622	2.10738	1.07545
ENSMUSG00000103499	0.130511	0.0285815	0.029825	0.0629726	0.892219	0	0.0886058	0.326942	0.407953	5.19181	2.37624
ENSMUSG00000106516	0.0738749	0	0	0.024625	0	0	0	0	0.373901	0	#NUM!
ENSMUSG00000089318	43.0798	53.5408	47.5624	48.061	25.584	35.2069	53.682	38.1576	0.322587	0.793942	-0.332894
ENSMUSG00000084145	0.149146	0.449108	0.213022	0.270425	0.0749713	0.205169	0.253142	0.177761	0.42983	0.657339	-0.605291
ENSMUSG00000084142	0.682203	0	0	0.227401	0.548679	0	0.308771	0.285817	0.843485	1.25688	0.329852
ENSMUSG00000098463	2.48596	2.30785	5.68102	3.49161	1.38545	1.57606	1.40646	1.45599	0.137247	0.416996	-1.26189
ENSMUSG00000103146	0.0270775	0	0.0618788	0.0296521	0	0	0	0	0.173126	0	#NUM!
ENSMUSG00000103143	0.458288	1.39901	1.15838	1.00522	1.24259	0.901711	2.07425	1.40619	0.421552	1.39888	0.48427
ENSMUSG00000074997	5.37497	8.9315	13.5222	9.27623	8.24774	8.50953	11.6303	9.46252	0.946246	1.02008	0.0286864
ENSMUSG00000074994	27.4784	33.1835	32.2559	30.9726	33.9217	30.3416	32.5766	32.28	0.55883	1.04221	0.0596482
ENSMUSG00000074991	4.30455	4.53072	1.94452	3.59326	4.9985	4.99422	4.75743	4.91671	0.186376	1.36831	0.4524
ENSMUSG00000107272	0.235393	0	1.41207	0.549153	0	0.388575	0	0.129525	0.409126	0.235863	-2.08398
ENSMUSG00000074999	0.223819	0	0.0284157	0.0840783	0	0.0547363	0	0.0182454	0.416261	0.217005	-2.2042
ENSMUSG00000104314	0	0	0	0	0	0	0.295632	0.098544	0.373901	#DIV/0!	#DIV/0!
ENSMUSG00000104315	0.764697	0.0398728	0.291253	0.365274	0	0.0400738	0.0412034	0.0270924	0.187411	0.07417	-3.75302
ENSMUSG00000109898	0.125969	0.045978	0	0.0573157	0	0.231049	0	0.0770162	0.828796	1.34372	0.426231
ENSMUSG00000109890	1.80102	2.31271	1.44052	1.85142	1.87648	2.19824	1.55621	1.87698	0.938965	1.01381	0.0197817
ENSMUSG00000086824	0.265879	0	0.202533	0.156137	0	0.243833	0	0.0812777	0.547831	0.520553	-0.941882
ENSMUSG00000109894	0	0	0.0729937	0.0243312	0	0.0703029	0	0.0234343	0.980089	0.963136	-0.0541889
ENSMUSG00000019210	15.3944	3.26826	12.2899	10.3175	6.42045	5.6965	9.09748	7.07148	0.439009	0.685385	-0.545014
ENSMUSG00000019214	0	0.0131996	0.0275478	0.0135825	0	0	0	0	0.16292	0	#NUM!
ENSMUSG00000082423	0	3.10293	0.404741	1.16922	2.13668	0	0	0.712228	0.724108	0.609146	-0.715139
ENSMUSG00000082424	0.165775	0	0.631396	0.265724	0	0	0	0	0.232451	0	#NUM!
ENSMUSG00000025971	1.18541	0.207374	0.985805	0.792864	0	0.0154384	0.0317472	0.0157286	0.059831	0.0198377	-5.65561
ENSMUSG00000025977	0.188703	0.258283	0.323424	0.256803	0	0.0346113	0	0.0115371	0.00377733	0.0449258	-4.47631
ENSMUSG00000025978	0.338836	0.206122	0.440934	0.32863	0.520432	0.548976	0.6603	0.576569	0.0366005	1.75446	0.811028
ENSMUSG00000025979	22.2513	23.9785	18.6623	21.6307	38.2754	29.9739	31.2309	33.1601	0.0188312	1.53301	0.616367
ENSMUSG00000053528	12.2486	19.8885	9.07316	13.7368	16.4344	16.5292	14.4393	15.8009	0.56342	1.15027	0.201967
ENSMUSG00000021047	1.42142	0.276699	0.678532	0.792217	0.00635118	0.125142	0.0071483	0.0462138	0.0916676	0.0583348	-4.0995
ENSMUSG00000021044	0.487955	0.0872331	0.352735	0.309308	0.110126	0.328773	0.22536	0.22142	0.546483	0.715856	-0.48226
ENSMUSG00000021048	5.7846	4.50874	7.26347	5.85227	3.96455	6.1606	8.00932	6.04482	0.89828	1.0329	0.0467043
ENSMUSG00000023018	0.245359	0.0575709	0.100126	0.134352	0.0352387	0.0385741	0.0594921	0.0444349	0.191992	0.330735	-1.59625
ENSMUSG00000112254	0	0	0.0214323	0.0071441	0	0	0	0	0.373901	0	#NUM!
ENSMUSG00000066688	1.6147	1.25238	1.43499	1.43402	1.57823	1.38209	0.786652	1.24899	0.515939	0.870971	-0.199303
ENSMUSG00000011267	3.4723	2.2575	7.43913	4.38964	1.11817	1.67181	3.71412	2.16803	0.273662	0.493897	-1.01772
ENSMUSG00000091537	39.9292	23.9535	28.7125	30.8651	21.6656	23.94	26.9152	24.1736	0.249709	0.783202	-0.352543
ENSMUSG00000011263	0	0	0.015722	0.00524067	0	0	0	0	0.373901	0	#NUM!
ENSMUSG00000000365	67.6719	101.285	57.7473	75.5679	96.0819	103.13	92.1011	97.1043	0.187496	1.28499	0.361762
ENSMUSG00000008590	0	0	0.0261881	0.00872938	0	0	0	0	0.373901	0	#NUM!
ENSMUSG00000103742	0.0222189	0	0.35543	0.125883	0	0	0	0	0.334992	0	#NUM!
ENSMUSG00000029782	22.5553	28.3136	26.9317	25.9335	16.4023	18.0474	19.4696	17.9731	0.0150385	0.693046	-0.528976
ENSMUSG00000029784	0	0.301363	0.139767	0.147043	0.122975	0.235575	0.242215	0.200255	0.606303	1.36188	0.445597
ENSMUSG00000114184	0.0643288	0	0.588029	0.217453	0	0	0.0727895	0.0242632	0.361735	0.111579	-3.16386
ENSMUSG00000114185	0.155177	0.118941	0.0531926	0.109103	0.202808	0.170772	0.175586	0.183055	0.0785263	1.67781	0.746583
ENSMUSG00000029787	4.61238	4.93777	4.07945	4.5432	3.53112	3.45474	3.42839	3.47142	0.0131376	0.764091	-0.388183
ENSMUSG00000029076	4.55442	1.39517	5.05943	3.66967	0.726787	1.05414	1.40083	1.06059	0.0882786	0.289014	-1.79079
ENSMUSG00000029075	0.0404824	0	0.0462561	0.0289128	0	0	0	0	0.117876	0	#NUM!
ENSMUSG00000029074	0	0	0.11091	0.0369701	0	0	0	0	0.373901	0	#NUM!
ENSMUSG00000029073	0.550749	0.111678	0.769142	0.47719	0.328114	0.35917	0.392375	0.359886	0.57843	0.754179	-0.407021
ENSMUSG00000029071	0.0221211	0.0121111	0.0379141	0.0240488	0	0.0365164	0	0.0121721	0.453019	0.506144	-0.98238
ENSMUSG00000029070	0.71961	0.601338	0.865519	0.728822	0	1.52134	0.792827	0.77139	0.928537	1.05841	0.0818928
ENSMUSG00000113479	0.0610591	0	0	0.020353	0	0	0	0	0.373901	0	#NUM!
ENSMUSG00000030655	3.95131	3.4512	4.25423	3.88558	4.12993	3.31646	5.08364	4.17668	0.631688	1.07492	0.104226
ENSMUSG00000074479	0.832662	0.828864	1.55687	1.0728	1.82642	1.41617	2.56957	1.93739	0.105836	1.80592	0.852735
ENSMUSG00000074476	3.95163	2.61029	3.11649	3.22614	3.08752	2.48164	4.59287	3.38734	0.838105	1.04997	0.0703452
ENSMUSG00000030657	0.521036	0.269589	0.464502	0.418376	0.316595	0.296152	0.291543	0.30143	0.201306	0.720476	-0.472977
ENSMUSG00000074472	0.0364021	0	0.020797	0.0190664	0	0	0	0	0.144838	0	#NUM!
ENSMUSG00000041225	93.2349	105.48	99.6717	99.4621	88.0086	84.5344	87.4477	86.6636	0.0257664	0.871323	-0.198721
ENSMUSG00000100812	0.0565015	0	0.0645599	0.0403538	0	0.3109	0.958991	0.423297	0.247724	10.4896	3.39089
ENSMUSG00000053128	0.0151767	0.066473	0.0173413	0.032997	0.0152578	0.066808	0.0343456	0.0388038	0.809211	1.17598	0.233864
ENSMUSG00000041220	1.94191	0.0940865	1.42361	1.1532	0	0.0378243	0.0291679	0.0223307	0.109118	0.0193641	-5.69047
ENSMUSG00000030652	3.45258	2.54856	4.76933	3.59015	2.62486	2.73153	2.99317	2.78319	0.284771	0.775228	-0.367308
ENSMUSG00000053121	0	0	0	0	0	0.202707	0	0.0675689	0.373901	#DIV/0!	#DIV/0!
ENSMUSG00000097028	0.178665	0.0558957	0.204146	0.146236	0	0	0.0144402	0.00481341	0.0371758	0.0329154	-4.92509
ENSMUSG00000022800	6.96642	0.846461	5.41404	4.40898	0.246865	0.890762	1.4304	0.85601	0.12999	0.194152	-2.36474
ENSMUSG00000102762	0.387507	0	0	0.129169	0	0	0	0	0.373901	0	#NUM!
ENSMUSG00000102760	1.05287	0.185947	1.55229	0.930369	0	0	0	0	0.0801791	0	#NUM!
ENSMUSG00000097021	0	0	0	0	0	0	0	0	#DIV/0!	#DIV/0!	#DIV/0!
ENSMUSG00000052833	4.63856	2.09689	3.76844	3.5013	1.54019	4.14468	2.7447	2.80985	0.549609	0.802518	-0.317394
ENSMUSG00000097025	0	0	0	0	0	0.141259	0	0.0470863	0.373901	#DIV/0!	#DIV/0!
ENSMUSG00000052837	0.720449	0.105184	0.932962	0.586198	0	0	0	0	0.0775172	0	#NUM!
ENSMUSG00000039001	1.77373	1.6434	2.88415	2.10043	1.92038	1.2763	2.08421	1.76029	0.504616	0.838065	-0.254866
ENSMUSG00000039000	11.2671	9.87107	9.80437	10.3142	7.75331	8.30876	9.68291	8.58166	0.0808792	0.832026	-0.265299
ENSMUSG00000039007	1.43678	0.818088	2.36404	1.53964	0.0288891	0.063247	0.195089	0.0957419	0.0330928	0.0621848	-4.00729
ENSMUSG00000039004	3.4572	2.04793	3.22174	2.90895	3.70358	4.81818	4.3608	4.29419	0.0631603	1.4762	0.561885
ENSMUSG00000024122	9.50536	9.88254	11.8195	10.4025	7.47321	9.02031	9.73773	8.74375	0.165777	0.840544	-0.250604
ENSMUSG00000074121	0.166629	0.022807	0.0713979	0.0869448	0.0837599	0	0.0707043	0.0514881	0.514282	0.592193	-0.755861
ENSMUSG00000073535	0.551082	0.0274284	0.372083	0.316864	0.277013	0.0551333	0.22675	0.186299	0.479734	0.587945	-0.766247
ENSMUSG00000027702	1.72409	1.69586	0.801349	1.4071	0.029378	1.22203	0.529042	0.593483	0.151496	0.421778	-1.24545
ENSMUSG00000046229	1.7473	0.478317	1.83013	1.35192	1.75664	0.721091	1.07094	1.18289	0.766921	0.874971	-0.192692
ENSMUSG00000092592	0	0	0	0	0	0	0	0	#DIV/0!	#DIV/0!	#DIV/0!
ENSMUSG00000038013	0.473503	0.208939	0.476434	0.386292	0	0.202214	0.207914	0.136709	0.0897276	0.353902	-1.49858
ENSMUSG00000038011	0.82101	0.910276	1.18539	0.972225	0.224481	0.725843	0.618032	0.522785	0.0748251	0.53772	-0.895072
ENSMUSG00000038010	3.3467	3.66458	3.16812	3.39313	4.95432	4.25517	4.00746	4.40565	0.0335714	1.2984	0.376738
ENSMUSG00000038015	1.97793	0.676813	0.776885	1.14388	2.2992	1.15638	1.7485	1.73469	0.329473	1.5165	0.600749
ENSMUSG00000038014	9.37391	5.84329	5.78831	7.00184	3.3082	3.57367	3.73565	3.53917	0.0439728	0.505463	-0.984321
ENSMUSG00000035278	18.4836	15.574	26.7199	20.2592	10.4344	15.5115	13.0852	13.0104	0.117669	0.642197	-0.638913
ENSMUSG00000035279	0.0601944	0	0.0137559	0.0246501	0	0	0	0	0.247289	0	#NUM!
ENSMUSG00000071324	2.01415	1.82666	2.37169	2.07083	1.36798	2.46192	1.53097	1.78696	0.492687	0.862917	-0.212707
ENSMUSG00000027559	0.250736	0	0.0220382	0.0909249	0	0	0	0	0.320032	0	#NUM!
ENSMUSG00000071322	0	0	0.0392171	0.0130724	0	0	0	0	0.373901	0	#NUM!
ENSMUSG00000027552	574.105	720.856	520.033	604.998	770.208	557.955	607.051	645.072	0.671894	1.06624	0.0925288
ENSMUSG00000027550	23.02	24.6075	24.8335	24.1537	35.5618	27.8962	29.0088	30.8223	0.0534047	1.27609	0.35173
ENSMUSG00000027551	0.289458	0.0102242	0.352079	0.217254	0	0.0411031	0.0211308	0.0207446	0.136676	0.0954857	-3.38857
ENSMUSG00000035274	2.06425	0.284516	1.61643	1.32173	0.0145125	0.0158861	0.0816695	0.037356	0.074277	0.0282629	-5.14494
ENSMUSG00000035275	1.14142	1.46927	1.29425	1.30164	0.972322	1.1986	1.00562	1.05885	0.108946	0.813469	-0.29784
ENSMUSG00000027555	0.240359	0	0.384495	0.208285	0	0	0	0	0.136835	0	#NUM!
ENSMUSG00000021815	0.635503	0.894683	0.553249	0.694478	1.2778	0.0333034	0.0684843	0.459862	0.607728	0.662169	-0.59473
ENSMUSG00000021814	232.019	213.194	246.361	230.525	211.152	208.117	203.651	207.64	0.0807967	0.900728	-0.150836
ENSMUSG00000021816	3.81396	1.4081	3.53364	2.91856	2.59196	1.68443	2.4772	2.2512	0.456988	0.771337	-0.374567
ENSMUSG00000021811	9.62432	8.24749	9.03132	8.96771	11.1248	11.0777	11.4162	11.2062	0.00559434	1.24962	0.321488
ENSMUSG00000021810	6.56932	6.70163	11.6776	8.3162	4.00387	5.26371	5.2685	4.84536	0.115748	0.582642	-0.77932
ENSMUSG00000021819	0.218718	0	0.323416	0.180711	0.025869	0.0212382	0	0.0157024	0.15945	0.0868922	-3.52463
ENSMUSG00000030577	0.0219193	0	0	0.00730642	0	0	0.124011	0.0413369	0.463025	5.65761	2.50019
ENSMUSG00000098038	0	0	0	0	0	0	0.0479863	0.0159954	0.373901	#DIV/0!	#DIV/0!
ENSMUSG00000098033	0	0	0.6863	0.228767	0	0	0.679632	0.226544	0.994823	0.990285	-0.0140843
ENSMUSG00000098030	0	0	0.693842	0.231281	0	0	0	0	0.373901	0	#NUM!
ENSMUSG00000039768	5.45961	4.62388	9.84523	6.64291	4.78122	5.67229	6.01957	5.49103	0.5261	0.8266	-0.274738
ENSMUSG00000033308	0.01866	0.0681079	0.0852853	0.0573511	0	0.0136902	0.0563045	0.0233316	0.26388	0.40682	-1.29754
ENSMUSG00000054667	0.18437	0.0672941	0.140444	0.130703	0.511935	0.231886	0.119211	0.287677	0.266432	2.201	1.13816
ENSMUSG00000033306	5.93906	2.98109	5.31756	4.7459	2.43834	2.28891	2.43944	2.38889	0.0591998	0.503359	-0.99034
ENSMUSG00000033307	80.4029	8.69027	99.0741	62.7224	2.83361	2.28555	3.69282	2.93733	0.0958169	0.0468306	-4.4164
ENSMUSG00000079666	0	0.216483	0	0.0721611	0.397522	0	0	0.132507	0.709627	1.83627	0.876781
ENSMUSG00000039765	0.292158	0.0977497	0.241097	0.210335	0.114224	0.0982423	0.0275486	0.080005	0.111377	0.38037	-1.39453
ENSMUSG00000043385	0	0	0.0467701	0.01559	0	0	0	0	0.373901	0	#NUM!
ENSMUSG00000031198	6.64689	0.543151	5.93988	4.37664	0	0	0.0898042	0.0299347	0.0871869	0.00683966	-7.19186
ENSMUSG00000085375	0	0	0	0	0.896028	0	0	0.298676	0.373901	#DIV/0!	#DIV/0!
ENSMUSG00000085372	0.284349	0	0	0.0947829	0.571737	0.83447	0	0.468736	0.229495	4.94536	2.30607
ENSMUSG00000043383	0	0.0185093	0	0.00616978	0	0	0	0	0.373901	0	#NUM!
ENSMUSG00000085371	0	0	0	0	0.366087	0	0	0.122029	0.373901	#DIV/0!	#DIV/0!
ENSMUSG00000031197	25.8149	19.3838	19.931	21.7099	32.1805	26.099	30.4419	29.5738	0.045473	1.36222	0.445965
ENSMUSG00000031196	0.401677	0.574221	0.643826	0.539908	0.336519	0.472743	0.883762	0.564342	0.898324	1.04526	0.0638551
ENSMUSG00000072679	72.8337	86.07	71.2931	76.7323	112.037	106.597	123.881	114.172	0.0056839	1.48792	0.5733
ENSMUSG00000045713	1.70026	0.43441	0.129517	0.754729	0.911651	0.436599	0.577165	0.641805	0.832752	0.850378	-0.233824
ENSMUSG00000072672	0	0	0	0	0	0	0.0120127	0.00400424	0.373901	#DIV/0!	#DIV/0!
ENSMUSG00000072675	0	0	0	0	0	0.0124973	0.0256992	0.0127322	0.161302	#DIV/0!	#DIV/0!
ENSMUSG00000072677	0.0457817	0.0501301	0	0.0319706	0	0	0	0	0.116933	0	#NUM!
ENSMUSG00000081871	0.0640307	0.28045	0.146326	0.163602	0	0	0.507165	0.169055	0.977339	1.03333	0.0473011
ENSMUSG00000031229	61.8492	77.2406	71.8573	70.3157	74.7117	72.8754	74.99	74.1924	0.442948	1.05513	0.0774245
ENSMUSG00000031227	0	0	0.0355716	0.0118572	0	0	0	0	0.373901	0	#NUM!
ENSMUSG00000031226	9.99509	7.24338	8.43863	8.55904	9.0555	7.74859	7.52611	8.11007	0.654005	0.947545	-0.0777343
ENSMUSG00000031224	0.262454	0	0.081787	0.114747	0	0	0	0	0.212993	0	#NUM!
ENSMUSG00000031221	7.09458	4.91084	7.28916	6.43153	2.70141	2.90391	3.92634	3.17722	0.0187459	0.494007	-1.0174
ENSMUSG00000031220	0.545827	0.56921	0.534578	0.549872	0.339698	0.400455	1.08818	0.609444	0.816356	1.10834	0.148399
ENSMUSG00000099349	0.181771	0	0	0.0605904	0	0	0	0	0.373901	0	#NUM!
ENSMUSG00000085526	0.151869	0.118781	0.0991591	0.12327	0	0.0716278	0	0.0238759	0.0249042	0.193689	-2.36819
ENSMUSG00000099342	2.60653	0.285411	2.42517	1.77237	0.0374351	0.368806	0.379202	0.261814	0.115571	0.14772	-2.75907
ENSMUSG00000099343	0	0	0.0997466	0.0332489	0	0	0	0	0.373901	0	#NUM!
ENSMUSG00000034653	4.08308	2.63074	2.48206	3.06529	3.00358	2.6166	3.04954	2.88991	0.756807	0.942784	-0.0850007
ENSMUSG00000034656	0.0387167	0	0.0442386	0.0276518	0	0.00532598	0	0.00177533	0.138899	0.0642029	-3.96122
ENSMUSG00000034659	7.9294	6.93011	20.0823	11.6473	5.44128	5.05966	4.60962	5.03685	0.193501	0.432449	-1.2094
ENSMUSG00000100727	0.433967	0.263992	0.220382	0.306114	0.581715	0.636775	0.327362	0.515284	0.144222	1.68331	0.751299
ENSMUSG00000007591	0.0654721	0	0	0.021824	0	0	0	0	0.373901	0	#NUM!
ENSMUSG00000086804	0	0	0	0	0	0	0	0	#DIV/0!	#DIV/0!	#DIV/0!
ENSMUSG00000113996	0	0.576258	0	0.192086	0	0	0	0	0.373901	0	#NUM!
ENSMUSG00000073077	25.6944	34.4323	11.6923	23.9397	29.8519	29.6983	24.0915	27.8806	0.597876	1.16462	0.219858
ENSMUSG00000028848	29.3817	33.0298	27.0111	29.8075	28.7515	36.6021	37.001	34.1182	0.249939	1.14462	0.194863
ENSMUSG00000015575	26.4007	20.6329	24.6479	23.8938	21.7206	26.8721	25.3671	24.6533	0.757005	1.03179	0.0451436
ENSMUSG00000026775	15.7517	4.58581	12.1328	10.8234	7.24162	5.24673	6.72963	6.40599	0.25689	0.591863	-0.756664
ENSMUSG00000026774	0	0	0	0	0	0	0	0	#DIV/0!	#DIV/0!	#DIV/0!
ENSMUSG00000026771	8.53603	8.21083	4.05371	6.93352	11.4512	9.5418	9.74995	10.2477	0.101544	1.47799	0.563633
ENSMUSG00000026770	1.29656	1.4303	1.41514	1.38067	1.79959	1.40557	0.87587	1.36034	0.943801	0.985279	-0.0213962
ENSMUSG00000026773	0.920853	0.288091	0.325677	0.51154	0.308591	0.265414	0.1902	0.254735	0.284222	0.497977	-1.00585
ENSMUSG00000026779	89.8081	134.525	71.9487	98.7607	141.938	128.698	130.994	133.877	0.139113	1.35557	0.438894
ENSMUSG00000075402	0.932128	0.366392	1.03776	0.77876	0.0961138	0.552358	0	0.216157	0.104843	0.277566	-1.8491
ENSMUSG00000020397	2.86782	1.91785	2.28719	2.35762	1.161	1.29207	1.8294	1.42749	0.0538286	0.605479	-0.723851
ENSMUSG00000020396	1.66024	1.5301	2.70327	1.96454	1.72475	1.99458	1.83164	1.85033	0.778427	0.941863	-0.0864111
ENSMUSG00000020390	27.1874	8.99352	27.3526	21.1778	9.35477	9.95417	10.1465	9.81849	0.135912	0.463622	-1.10898
ENSMUSG00000020393	0.372111	0.125371	0.564184	0.353889	0.0431653	0.0551261	0.0809715	0.0597543	0.082294	0.168851	-2.56618
ENSMUSG00000020392	22.4364	23.2078	28.0871	24.5771	14.1012	22.2066	18.7131	18.3403	0.101127	0.746237	-0.422294
ENSMUSG00000026867	2.83768	2.47785	3.56848	2.96134	1.44259	2.35321	2.72881	2.17487	0.189963	0.734422	-0.445319
ENSMUSG00000028842	16.6466	20.1556	16.525	17.7757	15.3644	15.248	14.9684	15.1936	0.0970449	0.854736	-0.226449
ENSMUSG00000026860	0.373929	0.0303293	0.490558	0.298272	0.139232	0.152411	0.141037	0.144227	0.327446	0.48354	-1.04829
ENSMUSG00000028847	5.37633	3.34409	6.39756	5.03933	1.53516	4.90137	3.56367	3.3334	0.268207	0.661478	-0.596236
ENSMUSG00000075408	0	0	0.0962983	0.0320994	0	0	0	0	0.373901	0	#NUM!
ENSMUSG00000042590	1.3257	1.36713	1.77926	1.4907	0.860314	1.34314	2.0477	1.41705	0.853469	0.950598	-0.073093
ENSMUSG00000024738	0.136863	0.299725	0.625531	0.35404	0.24079	0.188272	0.542023	0.323695	0.875036	0.91429	-0.129277
ENSMUSG00000024732	2.43084	2.07489	4.83334	3.11302	1.77995	1.71672	2.00335	1.83334	0.215548	0.588927	-0.763839
ENSMUSG00000024731	0.327943	0.897731	1.43641	0.887361	1.86828	3.24812	1.91722	2.34454	0.0581208	2.64215	1.40171
ENSMUSG00000024730	0	0	0	0	0.0309492	0	0	0.0103164	0.373901	#DIV/0!	#DIV/0!
ENSMUSG00000024737	0	0.0110193	0	0.0036731	0	0	0	0	0.373901	0	#NUM!
ENSMUSG00000024735	0.0303701	0.0415685	0.0694032	0.0471139	0.00763311	0.0584891	0.0601379	0.0420867	0.8207	0.893296	-0.16279
ENSMUSG00000024734	19.8328	31.6433	48.1595	33.2118	6.73039	21.12	12.3727	13.4077	0.0982012	0.403702	-1.30864
ENSMUSG00000041923	1.80571	3.14654	3.26125	2.73783	1.00528	2.24359	1.51592	1.58826	0.122905	0.580117	-0.785584
ENSMUSG00000018999	2.72168	1.8791	2.814	2.47159	1.13202	2.95545	2.61633	2.2346	0.727524	0.904113	-0.145425
ENSMUSG00000020029	67.8078	12.6857	55.5864	45.36	4.20547	5.05819	4.79173	4.68513	0.0717215	0.103288	-3.27526
ENSMUSG00000041920	0.067899	0	0.206888	0.0915956	0.011377	0.0622691	0.0768292	0.0501584	0.552849	0.547607	-0.868786
ENSMUSG00000041926	0.89497	0.44229	1.02261	0.786625	0.23091	0.348643	0.743826	0.441126	0.214898	0.560784	-0.834484
ENSMUSG00000020023	33.9523	38.0316	38.0974	36.6937	31.3766	32.7737	30.6993	31.6165	0.0277048	0.861633	-0.214855
ENSMUSG00000020022	11.3085	2.13181	6.62634	6.68889	0.791245	1.0029	1.12491	0.973017	0.0973172	0.145468	-2.78123
ENSMUSG00000020021	5.49165	4.11163	5.70792	5.10373	3.47843	3.85194	3.54323	3.62453	0.0448765	0.710173	-0.493758
ENSMUSG00000020020	0.0274099	0.150067	0.0939577	0.0904783	0.0964475	0.090494	0	0.0623138	0.583049	0.688716	-0.538018
ENSMUSG00000020027	3.59461	0.107924	2.82873	2.17709	0.00582874	0.0191413	0.0393618	0.0214439	0.11126	0.00984983	-6.66569
ENSMUSG00000018995	0.650379	0.043424	0.308131	0.333978	0.0637907	0.104743	0.0358985	0.068144	0.207168	0.204038	-2.29309
ENSMUSG00000020024	8.59255	10.183	9.29673	9.35744	13.317	10.3431	11.8479	11.836	0.0636665	1.26488	0.338997
ENSMUSG00000111386	0	0	0.588257	0.196086	0	0	0	0	0.373901	0	#NUM!
ENSMUSG00000042599	54.2859	60.2844	46.8101	53.7935	75.3182	62.9283	70.366	69.5375	0.0412599	1.29268	0.370361
ENSMUSG00000081302	0	0	0	0	0	0	0	0	#DIV/0!	#DIV/0!	#DIV/0!
ENSMUSG00000081301	0.276292	0.151268	0.157849	0.195136	0	0	0	0	0.00862511	0	#NUM!
ENSMUSG00000081309	1.34777	2.26287	2.46398	2.02487	1.35497	1.48322	1.6267	1.4883	0.202457	0.735007	-0.44417
ENSMUSG00000084968	0	0	0.0511943	0.0170648	0	0	0	0	0.373901	0	#NUM!
ENSMUSG00000084964	0	0.250259	0.290164	0.180141	0	0.139733	0	0.0465778	0.260744	0.258563	-1.95141
ENSMUSG00000084965	1.37613	1.40072	0.885859	1.2209	1.42246	1.68507	2.45631	1.85461	0.146763	1.51905	0.603167
ENSMUSG00000084966	0	0	0	0	0	0	0	0	#DIV/0!	#DIV/0!	#DIV/0!
ENSMUSG00000084963	0.126498	0	0	0.0421659	0.720651	0	0	0.240217	0.462323	5.69695	2.51019
ENSMUSG00000101172	0	0	0	0	0.25109	0	0	0.0836968	0.373901	#DIV/0!	#DIV/0!
ENSMUSG00000002617	8.72891	5.1705	4.64883	6.18275	9.01106	5.73928	5.17564	6.64199	0.806277	1.07428	0.103368
ENSMUSG00000086119	0	0	0.0169048	0.00563495	0.0297477	0	0	0.00991589	0.726455	1.75971	0.81534
ENSMUSG00000053490	54.5755	60.0538	64.4166	59.682	59.7983	61.9052	81.0499	67.5845	0.341963	1.13241	0.179397
ENSMUSG00000046532	4.0366	0.0722616	1.81602	1.97496	0	0	0.0186682	0.00622275	0.161274	0.00315083	-8.31005
ENSMUSG00000053499	0.02239	0	0.0255833	0.0159911	0.0225096	0.172481	0	0.064997	0.42117	4.06457	2.0231
ENSMUSG00000110417	12.4332	6.89108	12.2771	10.5338	9.87622	9.96641	11.1158	10.3195	0.914051	0.979654	-0.0296565
ENSMUSG00000058443	1.29512	0.15757	1.97311	1.14193	0	0.475094	0.488486	0.321193	0.212262	0.281271	-1.82997
ENSMUSG00000058440	1.57467	1.13576	1.80539	1.50527	0.756421	1.19471	0.942575	0.964569	0.0818642	0.640794	-0.642068
ENSMUSG00000058441	0.0153538	0.0168122	0.0701746	0.0341135	0.0154359	0.0337938	0	0.0164099	0.436737	0.481038	-1.05578
ENSMUSG00000058446	153.929	200.998	94.096	149.674	139.766	161.473	149.532	150.257	0.986156	1.00389	0.00560548
ENSMUSG00000058444	1.82489	0.915076	1.52003	1.42	0.840165	0.563074	1.00351	0.802248	0.105741	0.564964	-0.823769
ENSMUSG00000092528	0.0799226	0.122519	0.584457	0.2623	0.241049	0.263865	0.723473	0.409462	0.549396	1.56105	0.642515
ENSMUSG00000092526	0	0	0.177858	0.059286	0	0	0	0	0.373901	0	#NUM!
ENSMUSG00000092525	0.181175	0	0	0.0603918	0	0	0	0	0.373901	0	#NUM!
ENSMUSG00000042849	0	0	0.0103797	0.00345989	0	0	0	0	0.373901	0	#NUM!
ENSMUSG00000050675	0	0	0.0464603	0.0154868	0	0	0.0230045	0.00766816	0.674408	0.495142	-1.01408
ENSMUSG00000050677	0	0.0675114	0.140897	0.0694695	0.092977	0	0.296498	0.129825	0.565759	1.8688	0.902116
ENSMUSG00000028636	5.88735	0.867079	5.5075	4.08731	0	0.341002	0	0.113667	0.0699816	0.0278098	-5.16826
ENSMUSG00000028637	3.31199	2.29866	2.51335	2.708	2.6318	2.8717	3.38798	2.96383	0.538253	1.09447	0.130232
ENSMUSG00000028634	0.0158543	0.0416643	0.0724618	0.0433268	0.0605682	0.0488534	0.0717578	0.0603931	0.388285	1.3939	0.479124
ENSMUSG00000028633	71.1228	65.3972	89.9111	75.477	48.4839	62.7009	64.3552	58.5133	0.131095	0.775247	-0.367272
ENSMUSG00000028630	2.15695	0.106475	2.13125	1.46489	0	0.0291851	0.0700181	0.0330677	0.102836	0.0225735	-5.46922
ENSMUSG00000028631	0.0549289	0	0.0313815	0.0287701	0	0.226685	0.0155383	0.0807411	0.525537	2.80642	1.48873
ENSMUSG00000028639	282.798	74.0142	209.176	188.663	74.2107	78.3516	69.2457	73.936	0.134083	0.391895	-1.35146
ENSMUSG00000109183	0.251175	0	0	0.0837249	0.126259	0.138209	0	0.0881559	0.964917	1.05292	0.0743992
ENSMUSG00000057375	1.67006	0.67795	2.00133	1.44978	0.909106	2.0172	1.04164	1.32265	0.821992	0.912313	-0.1324
ENSMUSG00000081461	0	1.40306	0	0.467687	0	0.881333	0	0.293778	0.768593	0.62815	-0.670819
ENSMUSG00000057378	0.215478	0.242322	0.106469	0.18809	0.120024	0.217907	0.168037	0.168656	0.718589	0.896679	-0.157336
ENSMUSG00000094205	0.100653	0.16532	0	0.0886576	0.252977	0.276922	0.0569455	0.195615	0.275111	2.20641	1.1417
ENSMUSG00000094206	0	0	0	0	1.52997	0	0	0.50999	0.373901	#DIV/0!	#DIV/0!
ENSMUSG00000063816	0	0	0	0	0	0.149049	0	0.049683	0.373901	#DIV/0!	#DIV/0!
ENSMUSG00000030243	0.819389	0.96805	1.07587	0.954436	1.12004	1.06785	1.5534	1.24709	0.161996	1.30663	0.385848
ENSMUSG00000055531	5.3576	3.01096	5.77928	4.71595	3.58377	3.88248	2.45702	3.30776	0.217999	0.701398	-0.511694
ENSMUSG00000063810	4.9281	5.84089	4.63744	5.13547	4.80098	3.34461	4.41659	4.18739	0.169736	0.815386	-0.294445
ENSMUSG00000051236	14.2514	28.3552	15.2078	19.2715	27.7494	36.8057	34.0897	32.8816	0.0615557	1.70623	0.770814
ENSMUSG00000051234	26.9219	9.11251	25.9595	20.6646	8.0737	3.25124	4.19038	5.17178	0.0603065	0.250272	-1.99843
ENSMUSG00000051235	3.8367	5.30791	4.46524	4.53662	4.22933	5.31899	5.36422	4.97085	0.485057	1.09572	0.131875
ENSMUSG00000051232	23.9686	19.9781	27.4866	23.8111	26.6962	30.0223	35.2408	30.6531	0.106804	1.28734	0.364398
ENSMUSG00000059423	2.85998	3.48589	1.19773	2.51453	3.82501	3.20438	3.13363	3.38767	0.290347	1.34724	0.430005
ENSMUSG00000059422	14.7233	15.3661	13.3534	14.4809	18.6875	12.4054	15.202	15.4317	0.645037	1.06565	0.0917392
ENSMUSG00000051238	0.390838	0.19752	0.206114	0.264824	0	0.363946	0.0340186	0.132655	0.373625	0.500916	-0.997358
ENSMUSG00000083439	1.94376	0	0	0.647922	1.67499	1.52794	0	1.06764	0.643765	1.6478	0.720537
ENSMUSG00000083436	0	0.611182	0	0.203727	2.80574	1.53566	0	1.44713	0.211293	7.10328	2.82849
ENSMUSG00000083435	0	0	0	0	0	0	0	0	#DIV/0!	#DIV/0!	#DIV/0!
ENSMUSG00000005087	0.986758	0.0446481	0.251589	0.427665	0	0.0538477	0.0645932	0.0394803	0.246988	0.0923159	-3.43728
ENSMUSG00000055538	0.0606303	0.0265557	0.0969886	0.0613915	0.134099	0.0400342	0	0.0580446	0.94384	0.945482	-0.0808785
ENSMUSG00000085088	0	0.0471974	0	0.0157325	0.0866673	0.237176	0	0.107948	0.26412	6.86147	2.77852
ENSMUSG00000005089	0	0	0.0048077	0.00160257	0	0	0	0	0.373901	0	#NUM!
ENSMUSG00000032558	1.52823	1.75568	1.98474	1.75622	0.20989	1.17635	0.680351	0.688865	0.0258438	0.392244	-1.35018
ENSMUSG00000107110	6.90731	3.90111	2.57543	4.46128	3.58175	3.84076	5.42991	4.28414	0.905798	0.960293	-0.0584534
ENSMUSG00000078507	0.0175257	0	0.0200252	0.012517	0.105716	0.0771481	0.317291	0.166718	0.112339	13.3194	3.73546
ENSMUSG00000032551	25.8808	39.9342	27.3033	31.0394	23.3477	27.6557	25.7862	25.5965	0.305608	0.824644	-0.278156
ENSMUSG00000032553	4.45986	1.7078	3.78513	3.3176	1.67167	2.18452	2.21693	2.02437	0.201404	0.610192	-0.712665
ENSMUSG00000032554	0.0665765	0.03645	0.0380359	0.0470208	0	0.128218	0	0.0427394	0.92691	0.908946	-0.137734
ENSMUSG00000032555	3.8739	3.10458	3.0428	3.34043	2.66238	3.03356	3.13021	2.94205	0.258871	0.88074	-0.183212
ENSMUSG00000032557	3.21204	0.342375	2.6633	2.07257	0.409604	0.239828	0.396685	0.348706	0.122067	0.168248	-2.57134
ENSMUSG00000044393	1.55055	0.0951369	0.412378	0.686022	0	0.0514857	0	0.0171619	0.204927	0.0250166	-5.32097
ENSMUSG00000037101	0	0	0	0	0	0	0	0	#DIV/0!	#DIV/0!	#DIV/0!
ENSMUSG00000037103	0.0698884	0.0255089	0.399281	0.164893	0	0	0.0263601	0.0087867	0.257161	0.0532874	-4.23006
ENSMUSG00000037104	4.12677	4.00901	5.96606	4.70061	2.2515	4.5969	3.27437	3.37425	0.226409	0.717833	-0.47828
ENSMUSG00000037106	0.377402	0.278003	0.274418	0.309941	0.013797	0.234096	0.147522	0.131805	0.0697129	0.425258	-1.23359
ENSMUSG00000037108	1.00876	1.26388	1.39645	1.22303	1.73575	2.01746	1.58044	1.77788	0.0316331	1.45367	0.539701
ENSMUSG00000049719	0.123161	0	0.187636	0.103599	0	0	0	0	0.132945	0	#NUM!
ENSMUSG00000033615	0.20195	0.0552828	0	0.0857441	0.0253786	0.0833422	0	0.0362403	0.489399	0.422656	-1.24245
ENSMUSG00000042523	0.868142	0.671525	0.655239	0.731636	0.53648	0.74503	0.513692	0.598401	0.255549	0.817894	-0.290013
ENSMUSG00000042520	5.47284	4.34857	5.64429	5.15523	3.34353	4.0739	5.27111	4.22951	0.252781	0.820432	-0.285545
ENSMUSG00000049717	16.1888	19.3664	15.3297	16.9616	12.0676	12.3331	10.409	11.6032	0.0172651	0.684087	-0.547749
ENSMUSG00000078626	0.406739	1.46337	0.199178	0.689762	0	1.59863	0.262991	0.620541	0.917929	0.899646	-0.152571
ENSMUSG00000042524	0.0333619	0	0.0254134	0.0195918	0.0111801	0	0	0.00372669	0.213301	0.190217	-2.39428
ENSMUSG00000078622	57.6535	59.875	66.0239	61.1841	58.9317	64.9837	61.9608	61.9587	0.812211	1.01266	0.0181496
ENSMUSG00000032889	1.08492	1.34636	1.40494	1.27874	0.581715	0.795968	0.818406	0.73203	0.0116001	0.572462	-0.804748
ENSMUSG00000066141	0.230244	0.144064	0	0.124769	0	0.687755	0	0.229252	0.68442	1.8374	0.877668
ENSMUSG00000032883	95.805	94.2393	73.6749	87.9064	102.577	85.6141	88.788	92.3265	0.642913	1.05028	0.0707768
ENSMUSG00000082740	0	0	0	0	0	0	0	0	#DIV/0!	#DIV/0!	#DIV/0!
ENSMUSG00000057497	5.64446	0.515049	4.93059	3.6967	1.35698	0.922758	0.99505	1.09159	0.180898	0.295289	-1.7598
ENSMUSG00000112611	0	0	0.0707843	0.0235948	0	0	0	0	0.373901	0	#NUM!
ENSMUSG00000033688	0	0	0.0140061	0.00466871	0	0.0944286	0	0.0314762	0.446957	6.74195	2.75317
ENSMUSG00000107880	27.8564	26.3636	17.0878	23.7693	25.4111	29.4761	34.008	29.6317	0.233836	1.24664	0.318047
ENSMUSG00000112614	1.28401	1.33065	1.25755	1.29074	1.7058	1.03456	1.50478	1.41505	0.567993	1.09631	0.132652
ENSMUSG00000112615	0	0	0.0109579	0.00365264	0.13498	0.0633238	0.0434059	0.0805698	0.0517639	22.0579	4.46323
ENSMUSG00000033685	1.99244	0.0432873	2.1953	1.41034	0	0.0087011	0	0.00290037	0.109497	0.0020565	-8.92559
ENSMUSG00000033684	0.213276	0.0510854	0.289387	0.184583	0.0201015	0.0660123	0.082956	0.0563566	0.152703	0.305319	-1.71161
ENSMUSG00000029270	11.216	15.3569	10.7416	12.4382	11.7946	11.1026	11.7831	11.5601	0.585768	0.929406	-0.105619
ENSMUSG00000029273	12	12.4262	6.18814	10.2048	18.5254	13.8737	10.2218	14.207	0.270685	1.39219	0.477357
ENSMUSG00000029272	1.15678	0	12.6584	4.60507	0	0	0	0	0.318015	0	#NUM!
ENSMUSG00000029275	0	0.322755	0.11887	0.147208	0	0.0954063	0	0.0318021	0.310467	0.216035	-2.21066
ENSMUSG00000029276	48.824	63.2533	44.2776	52.1183	115.324	95.4938	94.7197	101.846	0.00491561	1.95413	0.966524
ENSMUSG00000029279	342.667	436.029	353.446	377.381	452.717	506.35	445.079	468.049	0.0617472	1.24026	0.310638
ENSMUSG00000048047	8.90047	7.45411	6.70596	7.68685	8.32981	6.01946	6.53095	6.96007	0.487622	0.905452	-0.14329
ENSMUSG00000074243	0	0.19871	0.103677	0.100796	0	0	0.10267	0.0342234	0.375441	0.339533	-1.55838
ENSMUSG00000048040	22.2188	20.2612	19.659	20.713	8.95677	9.3679	13.1827	10.5025	0.00275995	0.507048	-0.979807
ENSMUSG00000053329	0.415477	0.119721	0.974453	0.503217	0.0659522	0.288779	0.420635	0.258455	0.417728	0.513606	-0.961266
ENSMUSG00000094936	0.0671155	0	0.0383439	0.0351531	0	0.0123101	0	0.00410337	0.193144	0.116729	-3.09877
ENSMUSG00000057101	1.95101	0.0663454	1.1631	1.06015	0.0243657	0.186703	0.342797	0.184622	0.189277	0.174147	-2.52162
ENSMUSG00000033998	0.395586	0.676813	0.254253	0.442217	0.422556	0.653015	1.3988	0.824789	0.29754	1.86512	0.899269
ENSMUSG00000033991	11.2371	13.8271	11.2188	12.0943	15.6983	15.7621	15.1521	15.5375	0.0178648	1.28469	0.361424
ENSMUSG00000099481	0.0418783	0.011464	0.0239256	0.025756	0.0736787	0.0691307	0.0355397	0.0594497	0.0868262	2.30819	1.20676
ENSMUSG00000087734	0	0	0.637774	0.212591	0	0	0	0	0.373901	0	#NUM!
ENSMUSG00000034175	0.316894	0.0216871	0.0226307	0.120404	0	0.0217964	0	0.00726547	0.31479	0.0603424	-4.05068
ENSMUSG00000034177	0	0.0184529	0.00962787	0.00936026	0.00847114	0	0.104878	0.037783	0.450893	4.03653	2.01312
ENSMUSG00000034171	0.042322	0.0154473	0.0805969	0.0461221	0	0.0310503	0.111739	0.0475966	0.971128	1.03197	0.0454005
ENSMUSG00000057715	0.252734	0.843396	0.158141	0.41809	0.453722	0.132445	0.333636	0.306601	0.658599	0.733337	-0.447451
ENSMUSG00000034173	4.6752	3.58713	5.05015	4.4375	3.5391	3.81297	4.27229	3.87478	0.313177	0.873192	-0.19563
ENSMUSG00000057719	0.114536	0	0.0118974	0.0421445	0	0	0.0117818	0.00392728	0.354994	0.093186	-3.42374
ENSMUSG00000074247	6.81508	5.44266	8.89634	7.05136	3.96255	5.55556	6.28338	5.26716	0.216069	0.746971	-0.420876
ENSMUSG00000114957	0.582818	0.438746	0.749184	0.590249	1.35497	0.922001	0.741906	1.00629	0.109547	1.70486	0.769653
ENSMUSG00000094627	0	0	0	0	0.406987	0.445509	0	0.284165	0.116928	#DIV/0!	#DIV/0!
ENSMUSG00000094622	0.0399748	0.102134	0.0913522	0.0778203	0.17415	0.102649	0.135697	0.137498	0.101674	1.76687	0.821197
ENSMUSG00000094620	0.472295	0.861924	0.0899424	0.47472	1.02877	1.38603	1.24696	1.22059	0.0386656	2.57117	1.36243
ENSMUSG00000106988	0.0944589	0.413723	0.161896	0.22336	0.142446	0.207904	0.160324	0.170224	0.620253	0.762109	-0.39193
ENSMUSG00000081775	0.21091	0.0577357	0	0.0895486	0.424074	0.406187	0.23865	0.356304	0.0365347	3.97888	1.99236
ENSMUSG00000002108	0.0439431	0.0481169	0.125526	0.0725287	0.0662669	0	0.0497226	0.0386632	0.364974	0.533074	-0.907592
ENSMUSG00000002109	5.15019	5.24129	6.09242	5.49463	3.59394	4.64536	3.9993	4.07953	0.0299026	0.742458	-0.429619
ENSMUSG00000002102	10.3225	2.13527	8.3072	6.92167	1.04416	1.42291	1.84676	1.43795	0.090942	0.207746	-2.26711
ENSMUSG00000002103	0.277038	0.0466695	0.158275	0.160661	0	0	0.0843971	0.0281324	0.140388	0.175104	-2.51372
ENSMUSG00000002104	0.490641	0.637977	1.33147	0.820028	0.184974	0.303722	0.173491	0.220729	0.0845458	0.269172	-1.8934
ENSMUSG00000002105	0.306424	0	0.194515	0.16698	0	0	0.0256834	0.00856113	0.152937	0.0512705	-4.28573
ENSMUSG00000114522	0.954561	0.696818	0.363568	0.671649	0.106629	0	0.360036	0.155555	0.0626856	0.231602	-2.11028
ENSMUSG00000002107	8.10603	10.0144	7.70096	8.60712	9.10657	9.04991	7.74451	8.63366	0.976325	1.00308	0.00444208
ENSMUSG00000094195	0.174647	0.0382472	0.119734	0.110876	0.0702323	0	0	0.0234108	0.130167	0.211143	-2.2437
ENSMUSG00000019132	23.5148	3.83794	18.2219	15.1915	1.32972	1.47637	1.63558	1.48056	0.0800766	0.0974593	-3.35906
ENSMUSG00000113559	0.266949	0.109614	0.152511	0.176358	0.0670939	0.110167	0.188787	0.122016	0.408728	0.691864	-0.53144
ENSMUSG00000109232	0.215181	0	0	0.071727	0	0	0	0	0.373901	0	#NUM!
ENSMUSG00000047253	0.477739	0	0.42457	0.30077	0	0	0	0	0.117496	0	#NUM!
ENSMUSG00000058173	4.56954	3.86874	6.51312	4.9838	9.14056	4.9251	6.02341	6.69635	0.314415	1.34362	0.42613
ENSMUSG00000047257	0	0.0489936	0	0.0163312	0	0.147721	0	0.0492405	0.560314	3.01512	1.59222
ENSMUSG00000095572	0.333888	0.182801	0	0.17223	0	0	0.377802	0.125934	0.784971	0.731198	-0.451666
ENSMUSG00000079164	0.138435	0.45475	0.369083	0.320756	0.0347936	0	0.0130535	0.015949	0.0326347	0.0497232	-4.32994
ENSMUSG00000095576	0.451781	1.05122	0.129054	0.544019	0.0851616	0.124296	0.73485	0.314769	0.539818	0.5786	-0.789361
ENSMUSG00000079168	1.66847	1.77666	1.53914	1.66142	1.18494	1.02757	0.415687	0.876066	0.0325116	0.527299	-0.923307
ENSMUSG00000080824	2.76985	3.63952	2.53191	2.98043	3.75928	3.50545	1.56707	2.94393	0.964463	0.987756	-0.017774
ENSMUSG00000080826	0.311608	0	0	0.103869	0	0.800158	0	0.266719	0.599816	2.56784	1.36055
ENSMUSG00000113555	0.114407	0	0.522895	0.212434	0	0	0	0	0.251734	0	#NUM!
ENSMUSG00000091718	0.11799	0.086131	0	0.0680402	0	0.129848	0	0.0432826	0.680293	0.636132	-0.652602
ENSMUSG00000081196	0	0	0.0940977	0.0313659	0.165585	0.0906289	0	0.0854046	0.398529	2.72285	1.44512
ENSMUSG00000081194	0.167789	0	0.0639065	0.0772318	0	0.0615506	1.07586	0.379135	0.439686	4.90906	2.29545
ENSMUSG00000048299	0	0	0	0	0	0	0	0	#DIV/0!	#DIV/0!	#DIV/0!
ENSMUSG00000037295	0.25225	0.0690523	0.252198	0.191167	0.134724	0.12145	0.0802761	0.11215	0.279478	0.586661	-0.7694
ENSMUSG00000037296	23.0467	22.5165	21.169	22.2441	18.1767	18.1079	19.9324	18.739	0.0127867	0.842426	-0.247378
ENSMUSG00000071714	0.0119815	0.0524779	0.0136903	0.0260499	0.0843184	0	0	0.0281061	0.950396	1.07893	0.109607
ENSMUSG00000071713	0.313178	0	0.0795209	0.1309	0.279868	0	0	0.0932893	0.790495	0.712678	-0.488677
ENSMUSG00000071711	0	0	0.083684	0.0278947	0	0.201498	0.165742	0.122413	0.237181	4.38841	2.1337
ENSMUSG00000073380	1.67768	1.43518	1.19809	1.43698	1.00144	1.84628	1.42375	1.42382	0.964827	0.990843	-0.013271
ENSMUSG00000107583	0	0.0480596	0	0.0160199	0	0	0	0	0.373901	0	#NUM!
ENSMUSG00000025880	1.11226	0.0535342	0.698292	0.621362	0	0	0.0276603	0.00922011	0.117944	0.0148386	-6.07451
ENSMUSG00000107232	0.0990295	0	0	0.0330098	0	0	0.224108	0.0747027	0.636584	2.26304	1.17827
ENSMUSG00000018372	20.082	20.4764	23.262	21.2735	14.3283	11.4991	13.7888	13.2054	0.00367041	0.620746	-0.687925
ENSMUSG00000045498	0.0583665	0.0159776	0.0166727	0.0303389	0	0	0	0	0.0963789	0	#NUM!
ENSMUSG00000018377	8.0828	4.45814	8.74156	7.09416	9.71979	6.97864	7.75972	8.15272	0.535004	1.14921	0.200648
ENSMUSG00000018378	0	0.0314105	0.163885	0.0650986	0	0.0210459	0	0.00701528	0.315884	0.107764	-3.21405
ENSMUSG00000018379	12.2614	4.1433	9.05627	8.48698	3.79439	2.32172	3.16464	3.09358	0.0878164	0.364509	-1.45597
ENSMUSG00000082855	0.0922512	0	0	0.0307504	0	0	0	0	0.373901	0	#NUM!
ENSMUSG00000082852	0	0.138619	0	0.0462062	0.159089	0.174147	0.0358111	0.123015	0.294207	2.66231	1.41268
ENSMUSG00000041789	0.290952	0.14704	0.230156	0.222716	0	0	0	0	0.00592671	0	#NUM!
ENSMUSG00000050002	0.409079	0.125422	0.542211	0.358904	0.0493519	0.216092	0.111092	0.125512	0.152224	0.349709	-1.51577
ENSMUSG00000084330	0	0	0	0	0.128004	0	0	0.042668	0.373901	#DIV/0!	#DIV/0!
ENSMUSG00000083101	0.959348	2.31103	1.53464	1.60167	0.192895	1.47807	1.51973	1.06357	0.410214	0.664034	-0.590672
ENSMUSG00000083100	0.221477	0	0	0.0738256	0	0	0	0	0.373901	0	#NUM!
ENSMUSG00000083104	0.259429	0	0	0.0864765	0	0	0	0	0.373901	0	#NUM!
ENSMUSG00000005575	1.64111	0.0770136	1.31262	1.01025	0.164988	0.103202	0.0795836	0.115925	0.13397	0.114749	-3.12345
ENSMUSG00000040782	12.3603	15.4204	12.1261	13.3023	23.0734	17.0674	20.1293	20.09	0.0288631	1.51027	0.594807
ENSMUSG00000103869	0	0.187007	0.281873	0.156293	0	0.0417665	0	0.0139222	0.165218	0.0890772	-3.4888
ENSMUSG00000048170	30.6643	39.2164	21.3515	30.4107	54.0526	53.5126	41.9943	49.8532	0.0400493	1.63933	0.713105
ENSMUSG00000048175	8.07094	6.25156	11.6062	8.64289	4.93299	6.63633	6.17478	5.9147	0.174034	0.684343	-0.547208
ENSMUSG00000048174	1.39652	1.25931	1.97116	1.54233	0.991048	0.542426	1.27035	0.934609	0.116351	0.605972	-0.722677
ENSMUSG00000084803	0.0204283	0	0	0.00680942	0	0	0	0	0.373901	0	#NUM!
ENSMUSG00000092103	0.0676496	0.123459	0	0.0637027	0	0	0	0	0.148869	0	#NUM!
ENSMUSG00000082279	0	0	0	0	0	0.179563	0	0.0598543	0.373901	#DIV/0!	#DIV/0!
ENSMUSG00000084805	0	0	0	0	0.0512488	0	0	0.0170829	0.373901	#DIV/0!	#DIV/0!
ENSMUSG00000082277	0	0	0	0	0	0	0	0	#DIV/0!	#DIV/0!	#DIV/0!
ENSMUSG00000082274	0.0617758	0	0.0705865	0.0441208	0.0931589	0.0339922	0.104851	0.077334	0.347239	1.75278	0.809646
ENSMUSG00000004221	1.17194	0.126834	1.01989	0.772888	0.0205501	0.0674856	0.169615	0.0858835	0.105013	0.11112	-3.16981
ENSMUSG00000058925	0	0	0	0	0	0	0.0924944	0.0308315	0.373901	#DIV/0!	#DIV/0!
ENSMUSG00000058927	1.8633	1.21142	1.72985	1.60152	2.22449	2.05056	2.76723	2.34743	0.0638514	1.46575	0.551637
ENSMUSG00000058921	0.211286	0	0.177042	0.129443	0	0	0	0	0.119201	0	#NUM!
ENSMUSG00000058922	17.3834	14.9377	17.1661	16.4957	12.326	15.8998	11.4631	13.2296	0.1055	0.802005	-0.318317
ENSMUSG00000021188	24.4172	26.6529	22.7365	24.6022	24.2411	22.7551	21.9796	22.992	0.287676	0.934549	-0.0976572
ENSMUSG00000104012	0	0	0	0	0	0.0155133	0	0.00517109	0.373901	#DIV/0!	#DIV/0!
ENSMUSG00000104010	0.0962272	0.0263418	0.137439	0.0866694	0	0	0	0	0.0556375	0	#NUM!
ENSMUSG00000104015	18.4679	32.9352	14.3028	21.902	30.6768	20.6833	20.0757	23.8119	0.786975	1.0872	0.120623
ENSMUSG00000104014	0.0575609	0	0.197311	0.0849574	0.347211	0	0.45592	0.26771	0.288498	3.15111	1.65586
ENSMUSG00000104018	0.149448	0.0409108	0	0.063453	0	0	0	0	0.227812	0	#NUM!
ENSMUSG00000021180	13.7637	15.7505	10.144	13.2194	12.7757	13.0421	13.9599	13.2592	0.982223	1.00301	0.00433957
ENSMUSG00000040212	30.3896	2.93778	24.7606	19.3627	0.363096	0.794928	0.408668	0.522231	0.0876256	0.026971	-5.21245
ENSMUSG00000048439	3.07969	1.62187	2.91568	2.53908	0.103205	1.30726	1.42708	0.945851	0.0635026	0.372517	-1.42462
ENSMUSG00000040213	0.876658	0.597569	0.470993	0.648407	0.805465	1.4759	0.781742	1.02103	0.220922	1.57468	0.65506
ENSMUSG00000028713	1.34717	0	1.84717	1.06478	0	0	0	0	0.12577	0	#NUM!
ENSMUSG00000052160	0.0798071	0	0.164141	0.0813161	0.112327	0.0526967	0.0722428	0.0790889	0.966959	0.972611	-0.0400656
ENSMUSG00000044502	75.9636	90.9078	82.9187	83.2634	110.465	103.869	87.5899	100.641	0.097114	1.20871	0.273469
ENSMUSG00000044501	25.1766	19.6943	14.734	19.8683	21.8741	17.3194	20.2464	19.8133	0.987482	0.99723	-0.00400156
ENSMUSG00000110056	0	0	0.131267	0.0437558	0	0	0	0	0.373901	0	#NUM!
ENSMUSG00000110057	0.586297	0.160496	1.00487	0.583889	0.294715	0.161305	0	0.152007	0.16973	0.260335	-1.94156
ENSMUSG00000110054	0	0.05719	0.0596782	0.0389561	0.0525083	0.287391	0	0.1133	0.457423	2.9084	1.54023
ENSMUSG00000110051	0.0406014	0	0	0.0135338	0	0	0	0	0.373901	0	#NUM!
ENSMUSG00000110058	0	0	0.0875722	0.0291907	0	0	0	0	0.373901	0	#NUM!
ENSMUSG00000105760	0	0	0.0332489	0.011083	0	0	0	0	0.373901	0	#NUM!
ENSMUSG00000105765	0.0569675	0	0.195277	0.0840815	0	0	0	0	0.220608	0	#NUM!
ENSMUSG00000028597	35.2385	0.563293	27.0388	20.9469	0.301688	0.0943553	0.291045	0.22903	0.118794	0.0109338	-6.51506
ENSMUSG00000113625	0.774651	0.282743	1.08183	0.713075	0	0	0	0	0.0375096	0	#NUM!
ENSMUSG00000113626	7.53332	6.43643	5.06765	6.3458	9.49363	6.56228	11.8137	9.28987	0.154285	1.46394	0.549857
ENSMUSG00000113627	0.225315	0	0	0.0751049	0	0	0	0	0.373901	0	#NUM!
ENSMUSG00000113620	12.4463	10.8371	7.28204	10.1885	14.9249	8.74637	11.9623	11.8778	0.51154	1.16581	0.221336
ENSMUSG00000113621	0.0270808	0.0148265	0	0.0139691	0.0544511	0.059605	0	0.0380187	0.308123	2.72162	1.44447
ENSMUSG00000113623	32.6577	38.9665	22.0357	31.22	42.1097	47.0989	44.6437	44.6174	0.0598223	1.42913	0.515137
ENSMUSG00000003778	4.84869	4.55809	4.92267	4.77648	4.16927	5.30168	4.4691	4.64668	0.734249	0.972825	-0.0397476
ENSMUSG00000003779	14.9646	12.3692	22.2552	16.5297	5.56123	10.8776	9.66883	8.70255	0.0808033	0.52648	-0.925548
ENSMUSG00000113629	0	0	0.0642315	0.0214105	0	0	0	0	0.373901	0	#NUM!
ENSMUSG00000108066	69.6096	78.6445	42.5273	63.5938	133.491	84.0593	107.448	108.333	0.067134	1.70351	0.768511
ENSMUSG00000108067	0.173466	0	0.0880915	0.0871857	0	0	0	0	0.15665	0	#NUM!
ENSMUSG00000108062	0	0	0	0	0	0	0.17613	0.05871	0.373901	#DIV/0!	#DIV/0!
ENSMUSG00000108060	0.142209	0.088981	0.0464262	0.0925388	0	0.0894294	0.0919503	0.0604599	0.47783	0.653346	-0.61408
ENSMUSG00000052974	0.764068	0.4482	0.561241	0.59117	1.6186	0.570582	0.741051	0.976745	0.317098	1.65223	0.72441
ENSMUSG00000114538	0.543309	0.986686	0.4391	0.656365	0.932557	1.07916	0.659749	0.890488	0.323402	1.3567	0.440098
ENSMUSG00000107453	1.28508	0.351785	2.56963	1.40217	6.45974	4.2427	3.27172	4.65805	0.0463089	3.32204	1.73207
ENSMUSG00000108068	1.53496	0.280125	1.75388	1.18965	2.31474	0	1.73684	1.35053	0.856345	1.13523	0.18298
ENSMUSG00000108069	0	0	0	0	0.0332657	0	0	0.0110886	0.373901	#DIV/0!	#DIV/0!
ENSMUSG00000051469	3.5247	1.70782	5.18528	3.4726	0.806154	1.28975	0.687977	0.927959	0.0673054	0.267223	-1.90388
ENSMUSG00000080321	0	0	0.0975882	0.0325294	0	0	0	0	0.373901	0	#NUM!
ENSMUSG00000028264	0.55397	0.265382	0.0791223	0.299491	0.243657	0	0.195884	0.146514	0.384943	0.489208	-1.03148
ENSMUSG00000028266	4.5553	3.51387	6.18875	4.75264	1.02294	0.999177	1.45245	1.15819	0.0105216	0.243694	-2.03686
ENSMUSG00000028261	56.5188	67.2369	48.6573	57.471	94.4499	87.8517	88.0847	90.1288	0.00490135	1.56825	0.649153
ENSMUSG00000028262	0	0	0	0	0	0	0	0	#DIV/0!	#DIV/0!	#DIV/0!
ENSMUSG00000028268	0.0169245	0	0	0.0056415	0.272239	0.0186254	0.0766018	0.122489	0.203413	21.7121	4.44043
ENSMUSG00000075267	0	0	0	0	0	0	0	0	#DIV/0!	#DIV/0!	#DIV/0!
ENSMUSG00000075266	4.81592	4.79918	2.60895	4.07469	6.21368	7.23505	5.41963	6.28945	0.0699913	1.54354	0.626246
ENSMUSG00000075265	0	0	0	0	0	0	0.0898365	0.0299455	0.373901	#DIV/0!	#DIV/0!
ENSMUSG00000053593	0.773618	0.322704	1.01023	0.702185	1.62958	1.25678	0.333473	1.07328	0.441518	1.52848	0.612099
ENSMUSG00000075268	0.0984999	0	0.337645	0.145382	0	0	0	0	0.220608	0	#NUM!
ENSMUSG00000032226	0.0642391	0	0	0.021413	0	0.0565561	0.0145376	0.0236979	0.937352	1.10671	0.146271
ENSMUSG00000032224	0.100538	0.110088	0.100518	0.103715	0.0758068	0.276607	0.298624	0.217013	0.185581	2.0924	1.06516
ENSMUSG00000032220	1.34659	0.88045	2.22494	1.48399	0.399317	0.970177	0.668671	0.679388	0.132788	0.457811	-1.12717
ENSMUSG00000032221	0.309109	0.169235	0.506247	0.328197	0.207174	0.0113392	0.279811	0.166108	0.269081	0.506124	-0.982438
ENSMUSG00000032228	3.12784	1.04813	1.85812	2.01136	1.13762	0.740129	1.08713	0.988293	0.173169	0.491355	-1.02516
ENSMUSG00000048992	0	0	0.103338	0.034446	0	0.0663524	0	0.0221175	0.778291	0.642091	-0.639151
ENSMUSG00000048994	0.0999249	0	0	0.0333083	0	0	0	0	0.373901	0	#NUM!
ENSMUSG00000048997	0.0670341	0.0244671	0.127658	0.073053	0.0336962	0	0	0.0112321	0.125346	0.153752	-2.70132
ENSMUSG00000048996	0.0689653	0.132153	0.197003	0.132707	0.156001	0.151793	0.312143	0.206646	0.315056	1.55716	0.638914
ENSMUSG00000112549	0	0	0	0	0.212578	0	0.199382	0.13732	0.116524	#DIV/0!	#DIV/0!
ENSMUSG00000112544	1.23581	0.193313	0.941378	0.790168	0	0	0	0	0.0635407	0	#NUM!
ENSMUSG00000112545	0.0413302	0	0	0.0137767	0	0	0	0	0.373901	0	#NUM!
ENSMUSG00000063236	5.52585	1.13825	5.6263	4.0968	1.26509	2.28798	2.47628	2.00978	0.243399	0.490574	-1.02746
ENSMUSG00000063235	0.674981	0	0.239944	0.304975	0	0.0495212	0	0.0165071	0.219312	0.0541259	-4.20754
ENSMUSG00000063234	0.320856	0.0390368	0	0.119964	0	0	0.0806789	0.026893	0.423831	0.224175	-2.1573
ENSMUSG00000063239	13.7679	13.5396	22.1665	16.4913	9.93449	8.87366	9.60585	9.47133	0.0698196	0.574322	-0.800067
ENSMUSG00000067525	0.0992073	0	0	0.0330691	0	0	0	0	0.373901	0	#NUM!
ENSMUSG00000067522	0	0	0.0198865	0.00662883	0	0	0.0393866	0.0131289	0.681364	1.98057	0.985916
ENSMUSG00000108811	1.07973	1.23087	0.642212	0.984271	2.24535	2.75086	3.69868	2.8983	0.0142477	2.94461	1.55808
ENSMUSG00000078162	0.882371	0.845408	2.01643	1.24807	1.10886	0.303453	0.811218	0.741176	0.323502	0.593857	-0.751811
ENSMUSG00000078161	0	0	0.112712	0.0375705	0.185944	0	0.139521	0.108488	0.35164	2.88759	1.52986
ENSMUSG00000067529	0	0.010863	0.0226713	0.0111781	0	0	0	0	0.16292	0	#NUM!
ENSMUSG00000078160	0.0168317	0.0368608	0	0.0178975	0.152295	0.0555699	0	0.0692882	0.324202	3.87139	1.95285
ENSMUSG00000021451	8.52569	7.25259	7.16672	7.64833	2.86857	4.79028	3.31586	3.65823	0.00539762	0.478305	-1.064
ENSMUSG00000108441	1.31255	1.22164	0.749876	1.09469	3.16696	1.95003	2.52481	2.54727	0.0207968	2.32693	1.21843
ENSMUSG00000083847	0.503877	0.91956	0.191914	0.53845	2.02628	1.84839	1.80547	1.89338	0.00360696	3.51635	1.81408
ENSMUSG00000083844	0.570042	0.331599	0.915951	0.605864	0.931269	0.274458	0.564388	0.590038	0.953443	0.973879	-0.0381858
ENSMUSG00000083845	0.0969447	0	0	0.0323149	0	0.213375	0	0.0711251	0.6454	2.201	1.13816
ENSMUSG00000085847	0.0169452	0	0	0.00564842	0	0	0	0	0.373901	0	#NUM!
ENSMUSG00000037885	8.96445	7.24717	15.7059	10.6392	5.08458	4.62348	5.82367	5.17724	0.104036	0.486621	-1.03913
ENSMUSG00000037887	0.0226934	0	0.02593	0.0162078	0	0.0249741	0	0.00832471	0.535909	0.513623	-0.961217
ENSMUSG00000083849	0.596388	0.315258	0.0704945	0.32738	0.04135	0	0.139619	0.0603231	0.165151	0.18426	-2.44018
ENSMUSG00000091474	14.6537	17.366	12.8177	14.9458	23.1731	18.8809	20.34	20.798	0.0327274	1.39156	0.476704
ENSMUSG00000091475	0.49155	0.224266	0.187219	0.301012	0	0	0.23175	0.07725	0.143301	0.256635	-1.96221
ENSMUSG00000091476	0.682982	0.287636	0.252126	0.407581	0.211271	0.242832	0.225898	0.226667	0.261176	0.556127	-0.846513
ENSMUSG00000091477	0.967233	0.368384	2.54673	1.29411	0.465062	0.879321	0.190338	0.511574	0.313858	0.395308	-1.33895
ENSMUSG00000091472	0.13739	0.15044	0.0627942	0.116875	0.331499	0.120959	0.0932763	0.181911	0.461969	1.55646	0.63827
ENSMUSG00000033170	0.0334764	0.0733123	0	0.0355962	0	0.0122803	0.0126265	0.00830225	0.274864	0.233234	-2.10015
ENSMUSG00000091478	18.0161	7.65539	9.37108	11.6809	3.51435	7.84194	4.25969	5.20533	0.135706	0.445628	-1.16609
ENSMUSG00000033174	0	0	0.0248728	0.00829093	0	0	0	0	0.373901	0	#NUM!
ENSMUSG00000021458	1.87391	1.63938	1.96787	1.82706	1.1461	1.84148	1.55568	1.51442	0.235634	0.828886	-0.270755
ENSMUSG00000114843	22.6057	13.064	12.7355	16.1351	13.7306	21.1633	19.7171	18.2036	0.628706	1.1282	0.174025
ENSMUSG00000111015	0	0	0	0	0	0.331401	0	0.110467	0.373901	#DIV/0!	#DIV/0!
ENSMUSG00000111014	0.425884	0	0	0.141961	0	0	0	0	0.373901	0	#NUM!
ENSMUSG00000111016	0	0.338028	0	0.112676	0	0.169866	0	0.056622	0.679664	0.50252	-0.992747
ENSMUSG00000030322	3.47458	2.99097	3.16894	3.2115	1.6098	1.93493	3.55262	2.36578	0.242462	0.73666	-0.440929
ENSMUSG00000096620	0	0.315141	0	0.105047	0.434014	0	0.325657	0.253224	0.42623	2.41058	1.26938
ENSMUSG00000064936	1.2752	0	2.42845	1.23455	0	0	0	0	0.153163	0	#NUM!
ENSMUSG00000068037	0.042182	0.184754	0.0963963	0.107778	0	0	0	0	0.060428	0	#NUM!
ENSMUSG00000002957	1.10263	0.0961617	0.289887	0.496227	0.0588597	0.118123	0.121453	0.0994786	0.26846	0.20047	-2.31854
ENSMUSG00000068874	0.510527	0	0.277781	0.262769	0.195526	0	0	0.0651752	0.287825	0.248032	-2.0114
ENSMUSG00000025066	1305.92	1597.03	1693.4	1532.12	1965.65	1727.17	1706.18	1799.67	0.134972	1.17462	0.2322
ENSMUSG00000026502	10.3625	9.98538	8.80617	9.71801	11.9286	8.22915	8.82988	9.66256	0.966432	0.994294	-0.00825539
ENSMUSG00000102819	0	0	0	0	0	0	0	0	#DIV/0!	#DIV/0!	#DIV/0!
ENSMUSG00000026500	0.0625804	0	0	0.0208601	0	0	0	0	0.373901	0	#NUM!
ENSMUSG00000023755	2.39263	1.40351	3.84045	2.54553	1.34589	1.41059	2.48171	1.74606	0.372966	0.685932	-0.543862
ENSMUSG00000026504	2.50262	1.17233	2.61489	2.09661	0.739999	1.35498	3.60408	1.89968	0.851451	0.906072	-0.142302
ENSMUSG00000026509	8.95283	0.657996	5.58255	5.06446	0.0700441	0.0479212	0.295632	0.137866	0.110389	0.0272222	-5.19907
ENSMUSG00000110264	0	0	0	0	1.80761	0	0	0.602535	0.373901	#DIV/0!	#DIV/0!
ENSMUSG00000062270	1.94317	0.992529	1.39174	1.44248	0.922668	0.910247	1.03847	0.957129	0.156458	0.663531	-0.591764
ENSMUSG00000062275	2595.03	2872.46	1670.99	2379.49	4221.97	3994.34	4079.88	4098.73	0.00961423	1.72252	0.784522
ENSMUSG00000113081	61.1594	71.7685	59.8164	64.2481	103.692	88.3653	110.84	100.966	0.00857696	1.5715	0.652138
ENSMUSG00000108447	0.252034	0	0.119992	0.124009	0	0	0	0	0.163625	0	#NUM!
ENSMUSG00000031828	0.0472496	0.129344	0.0539885	0.0768607	0	0.0259991	0.026732	0.0175771	0.0994373	0.228687	-2.12855
ENSMUSG00000031825	2.14001	0.113997	1.67861	1.31087	0	0	0.052356	0.017452	0.102623	0.0133133	-6.23099
ENSMUSG00000031824	0.108415	0.0182635	0.142936	0.0898716	0.0586894	0	0.0660554	0.0415816	0.320689	0.462678	-1.11192
ENSMUSG00000031827	1.10794	0.113735	2.37367	1.19845	0	0.152411	0	0.0508037	0.155078	0.0423912	-4.56009
ENSMUSG00000015437	0	0.337087	0.0439691	0.127019	0	0.169393	0	0.0564642	0.587925	0.444535	-1.16963
ENSMUSG00000031821	1.47014	0.974729	1.77229	1.40572	0.515265	1.15776	0.824119	0.832381	0.126154	0.592139	-0.755992
ENSMUSG00000031820	3.58284	0.62871	4.09384	2.76846	0.300166	0.808805	0.571727	0.560233	0.112725	0.202362	-2.30499
ENSMUSG00000031823	2.72009	1.57973	2.85047	2.38343	1.01227	1.55462	1.20733	1.25807	0.0603607	0.527841	-0.921826
ENSMUSG00000031822	0.170831	0.216284	0.658784	0.348633	0.193212	0.340749	0.295989	0.27665	0.679123	0.793528	-0.333648
ENSMUSG00000054909	0	0	0	0	0	0.086136	0	0.028712	0.373901	#DIV/0!	#DIV/0!
ENSMUSG00000091733	1.92306	1.41813	1.0314	1.45753	2.13061	2.37547	1.77631	2.09413	0.110296	1.43677	0.522826
ENSMUSG00000054901	0.129881	0.245648	0.242845	0.206125	0.154316	0.19491	0.173684	0.174303	0.469723	0.845621	-0.241916
ENSMUSG00000100078	0.119435	0	0.0909792	0.070138	0	0	0	0	0.12334	0	#NUM!
ENSMUSG00000100075	0	0	0.101633	0.0338777	0	0	0	0	0.373901	0	#NUM!
ENSMUSG00000100071	4.65439	4.12055	5.20506	4.66	3.58411	2.07066	1.56876	2.40784	0.0298488	0.516705	-0.952588
ENSMUSG00000024908	13.3933	13.2395	9.99138	12.2081	16.9599	15.9714	21.4155	18.1156	0.0423361	1.4839	0.569397
ENSMUSG00000024909	1.37729	0	1.26375	0.880344	0	0.091861	0	0.0306203	0.1272	0.0347822	-4.84551
ENSMUSG00000024900	3.35406	0.197	4.15547	2.56884	0.0775169	0	0.0872458	0.0549209	0.106018	0.0213796	-5.54762
ENSMUSG00000024901	0	0	0.0166771	0.00555904	0	0	0	0	0.373901	0	#NUM!
ENSMUSG00000024902	3.08696	1.30168	3.4396	2.60941	1.17584	0.759622	1.30172	1.07906	0.0881467	0.413528	-1.27394
ENSMUSG00000024903	0.0217724	0	0.0248777	0.01555	0	0	0	0	0.117876	0	#NUM!
ENSMUSG00000024905	0.0423761	0	0	0.0141254	0	0.03109	0	0.0103633	0.840475	0.733667	-0.446802
ENSMUSG00000024906	0.402781	0.016963	0.761144	0.393629	0.0467231	0.204582	0.157762	0.136356	0.307	0.346406	-1.52946
ENSMUSG00000024907	2.32831	0	1.33019	1.2195	0	0.768691	0	0.25623	0.252727	0.210111	-2.25077
ENSMUSG00000020218	0.705815	1.04709	0.936557	0.896489	0.480688	0.35079	0.721357	0.517612	0.0625908	0.577377	-0.792415
ENSMUSG00000020219	15.5578	2.42734	18.053	12.0127	0.364685	0.798407	0.456063	0.539718	0.0771237	0.0449289	-4.47621
ENSMUSG00000020211	0.0207895	0.0227641	0.213791	0.0857815	0.0209006	0	0.0705713	0.0304906	0.457735	0.355445	-1.4923
ENSMUSG00000020212	3.96046	3.2635	4.49463	3.9062	1.12025	2.11276	2.27865	1.83722	0.0151668	0.470335	-1.08824
ENSMUSG00000020213	0	0	0.140937	0.0469789	0	0	0	0	0.373901	0	#NUM!
ENSMUSG00000020214	0	0.0635578	0.0331615	0.0322398	0	0	0	0	0.153823	0	#NUM!
ENSMUSG00000083220	0.138666	0.151837	0.198054	0.162852	0.243963	0.763011	0.0784519	0.361809	0.390905	2.2217	1.15166
ENSMUSG00000020216	0.0414542	0	0.568398	0.203284	0.0416757	0	0	0.0138919	0.360278	0.0683374	-3.87118
ENSMUSG00000033632	13.8028	12.7329	14.4301	13.6553	14.9537	13.0138	14.3969	14.1215	0.5729	1.03414	0.048434
ENSMUSG00000083227	0.156097	0	0.17836	0.111486	0	0.171785	0	0.0572618	0.535909	0.513623	-0.961217
ENSMUSG00000078600	0	0	0	0	0	0.307909	0	0.102636	0.373901	#DIV/0!	#DIV/0!
ENSMUSG00000054364	1.10564	0.56669	0.967656	0.879995	0.378399	0.621323	0.638837	0.546186	0.140854	0.62067	-0.688102
ENSMUSG00000054360	0	0.0204416	0	0.00681386	0	0	0	0	0.373901	0	#NUM!
ENSMUSG00000025369	1.23416	0.773775	1.48978	1.16591	0.380231	0.788628	1.04736	0.738739	0.209132	0.633618	-0.658315
ENSMUSG00000073991	0.871846	0.863737	1.23338	0.989655	0.459122	0.685334	1.31535	0.819936	0.581897	0.828507	-0.271414
ENSMUSG00000025362	35.0376	3.72291	32.633	23.7978	2.12284	2.12684	1.94382	2.0645	0.0968865	0.0867517	-3.52696
ENSMUSG00000076749	0	0	0	0	0	0.131628	0	0.0438759	0.373901	#DIV/0!	#DIV/0!
ENSMUSG00000025366	2.09111	1.88174	2.88459	2.28581	0.932649	1.30545	1.13574	1.12461	0.0230593	0.491997	-1.02328
ENSMUSG00000025364	45.5232	40.9135	76.4926	54.3097	29.342	34.6351	37.9305	33.9692	0.150237	0.625472	-0.676984
ENSMUSG00000030057	280.515	273.458	367.94	307.304	144.154	206.352	194.292	181.6	0.0247755	0.590944	-0.758906
ENSMUSG00000030056	0.714124	0.719038	0.740943	0.724702	0.1898	0.280031	0.733745	0.401192	0.12729	0.553596	-0.853094
ENSMUSG00000030051	5.46522	6.02517	8.20548	6.56529	5.56006	8.99094	7.21821	7.2564	0.622137	1.10527	0.144395
ENSMUSG00000038260	0.260316	0	0.26245	0.174255	0	0.00561722	0	0.00187241	0.119073	0.0107452	-6.54017
ENSMUSG00000038264	0.201062	0	0.134014	0.111692	0	0.0184391	0	0.00614635	0.150357	0.0550296	-4.18365
ENSMUSG00000030059	106.989	135.127	56.3321	99.4827	185.493	160.358	152.312	166.054	0.0570131	1.66918	0.739137
ENSMUSG00000030058	1.84178	0.730854	1.72027	1.43097	0.529756	1.03277	0.874492	0.81234	0.180544	0.567685	-0.816836
ENSMUSG00000071176	0.191995	0.0854063	0.239944	0.172448	0.0120638	0.0330141	0.00678894	0.0172889	0.0286647	0.100256	-3.31824
ENSMUSG00000071172	19.2199	12.7433	20.3297	17.431	17.1913	18.6757	14.9921	16.953	0.862905	0.972581	-0.0401099
ENSMUSG00000019432	5.91585	1.05563	4.43963	3.80371	0.0587404	0.337576	0.115697	0.170671	0.0652879	0.0448698	-4.47811
ENSMUSG00000019433	0.511356	0.0349954	1.89893	0.815096	0.160653	0	0	0.0535509	0.246627	0.065699	-3.92799
ENSMUSG00000019437	0.507464	0.301992	0.693288	0.500915	0.865081	0.279233	0.724001	0.622771	0.592178	1.24327	0.314138
ENSMUSG00000079363	0	0.00807407	0.0926789	0.0335843	0	0	0	0	0.320481	0	#NUM!
ENSMUSG00000079364	0	0	0	0	0	0	0	0	#DIV/0!	#DIV/0!	#DIV/0!
ENSMUSG00000030603	10.8831	2.32181	11.939	8.3813	5.67609	5.42613	3.20869	4.7703	0.314811	0.56916	-0.813094
ENSMUSG00000007440	0	0	0	0	0	0	0.023335	0.00777834	0.373901	#DIV/0!	#DIV/0!
ENSMUSG00000112462	0.151809	0	0	0.050603	0	0	0	0	0.373901	0	#NUM!
ENSMUSG00000112977	0	0	0.183013	0.0610044	0	0	0	0	0.373901	0	#NUM!
ENSMUSG00000109814	0	0	0	0	0	0	0	0	#DIV/0!	#DIV/0!	#DIV/0!
ENSMUSG00000112978	0	0	0	0	0	0	0	0	#DIV/0!	#DIV/0!	#DIV/0!
ENSMUSG00000031552	0	0	0	0	0	0	0.0264829	0.00882764	0.373901	#DIV/0!	#DIV/0!
ENSMUSG00000054484	1.3369	0.41567	0.829791	0.860786	1.47679	1.01717	0.82173	1.10523	0.499535	1.28397	0.360616
ENSMUSG00000045008	0	0	0.0339643	0.0113214	0	0	0	0	0.373901	0	#NUM!
ENSMUSG00000113082	0	0	0	0	0	0.311856	0.534412	0.282089	0.142864	#DIV/0!	#DIV/0!
ENSMUSG00000113083	1.09153	0.4482	0.467701	0.669142	0.13717	0	0	0.0457233	0.0448283	0.0683312	-3.87131
ENSMUSG00000031557	1.97104	1.00863	1.70892	1.56286	0.866316	1.83123	0.73969	1.14574	0.405184	0.733105	-0.447908
ENSMUSG00000113086	0.320339	0	0.0915066	0.137282	0	0	0	0	0.223006	0	#NUM!
ENSMUSG00000113087	0	0	0.104277	0.0347589	0	0	0	0	0.373901	0	#NUM!
ENSMUSG00000113088	0.093237	0	0.0710232	0.0547534	0	0	0	0	0.12334	0	#NUM!
ENSMUSG00000053626	4.15258	5.38932	5.10293	4.88161	3.30831	4.02121	3.86054	3.73002	0.0559281	0.764096	-0.388174
ENSMUSG00000053624	0.111072	0.212839	0.539383	0.287765	0.530413	0.0611176	0	0.197177	0.690581	0.685201	-0.545401
ENSMUSG00000103358	0.0169817	0	0.0194037	0.0121285	0	0	0	0	0.117876	0	#NUM!
ENSMUSG00000103355	1.12419	1.42035	1.48215	1.34223	1.91265	1.71301	1.46775	1.6978	0.104024	1.26491	0.339036
ENSMUSG00000103354	0.552901	0.0345952	0.397104	0.3282	0	0.121694	0	0.0405645	0.144338	0.123597	-3.01629
ENSMUSG00000103357	0	0.0451882	0	0.0150627	0	0	0	0	0.373901	0	#NUM!
ENSMUSG00000103350	0.0541219	0.0592625	0	0.0377948	0	0	0	0	0.116933	0	#NUM!
ENSMUSG00000022507	34.7234	30.9529	24.0229	29.8997	48.0938	39.6041	52.4537	46.7172	0.0265572	1.56246	0.643821
ENSMUSG00000022505	23.3403	28.1604	27.128	26.2096	24.1594	28.815	27.6642	26.8795	0.757545	1.02556	0.0364152
ENSMUSG00000022503	0.151934	0	0.295126	0.14902	0	0.0167204	0	0.00557346	0.168275	0.0374007	-4.74079
ENSMUSG00000022500	18.8448	18.0239	20.7199	19.1962	23.0878	20.5085	18.791	20.7958	0.34112	1.08333	0.115471
ENSMUSG00000022501	0	1.29013	0	0.430043	0	0	0	0	0.373901	0	#NUM!
ENSMUSG00000022508	0.181446	0.0632163	0.235595	0.160086	0.0912076	0.0726113	0.0839904	0.0826031	0.204619	0.515993	-0.954577
ENSMUSG00000109545	0.717642	0.157161	0.163999	0.346267	0	0.315906	0	0.105302	0.322109	0.304106	-1.71735
ENSMUSG00000039903	0.0725939	0.270263	0.447916	0.263591	0.408698	0.0958676	0.180712	0.228426	0.817965	0.866592	-0.206575
ENSMUSG00000039901	3.22468	2.40273	2.8343	2.82057	3.58721	3.63276	4.29652	3.83883	0.0367252	1.36101	0.444678
ENSMUSG00000039904	0	0	0.0208107	0.00693689	0	0	0	0	0.373901	0	#NUM!
ENSMUSG00000039908	0.382676	0	0.437255	0.27331	0	0	0	0	0.117876	0	#NUM!
ENSMUSG00000014470	2.53326	1.52411	3.68977	2.58238	0.895577	1.25607	0.692985	0.94821	0.0649463	0.367185	-1.44542
ENSMUSG00000030327	1.16541	0.331455	1.6602	1.05235	0.0608641	0.383094	0.496647	0.313535	0.145226	0.297937	-1.74692
ENSMUSG00000051669	0.0405418	0	0	0.0135139	0	0	0	0	0.373901	0	#NUM!
ENSMUSG00000017781	6.10265	1.97831	5.32152	4.4675	1.26473	1.91464	2.84692	2.00876	0.141684	0.449639	-1.15316
ENSMUSG00000060923	1.15255	0.420675	2.63386	1.40236	1.54495	0.775124	0	0.773357	0.470024	0.551467	-0.858654
ENSMUSG00000060924	0.127765	0.0922073	0.18912	0.136364	0.0788203	0.220495	0.0262853	0.108534	0.688522	0.79591	-0.329322
ENSMUSG00000014782	0.232009	0.353455	0.218995	0.268153	0.294096	0.0555057	0.0684843	0.139362	0.219311	0.519711	-0.944217
ENSMUSG00000090460	0	0.176921	0.369237	0.182053	0	0.177813	0.182825	0.120213	0.639975	0.660317	-0.598769
ENSMUSG00000090461	1.39834	1.31996	2.31402	1.67744	1.30886	1.645	0.763845	1.23923	0.344908	0.738766	-0.43681
ENSMUSG00000090462	0	0.043499	0.181566	0.0750217	0	0	0	0	0.242349	0	#NUM!
ENSMUSG00000056124	22.7294	23.1694	23.4708	23.1232	21.7605	19.5796	18.7966	20.0456	0.0279722	0.866903	-0.206057
ENSMUSG00000109720	0	0	0	0	0	0	0	0	#DIV/0!	#DIV/0!	#DIV/0!
ENSMUSG00000037313	60.0811	67.6616	85.5548	71.0992	40.1795	68.4306	71.0285	59.8795	0.417916	0.842197	-0.24777
ENSMUSG00000037315	0.965352	0.232317	1.24849	0.815386	0.277289	0.151767	0.192056	0.207037	0.116861	0.253913	-1.97759
ENSMUSG00000041378	0	0	0	0	0	0	0	0	#DIV/0!	#DIV/0!	#DIV/0!
ENSMUSG00000037316	1.02156	0.180695	0.915847	0.706034	0.434507	0.527522	0.515717	0.492582	0.467334	0.697675	-0.519373
ENSMUSG00000037318	0.0480007	0	0	0.0160002	0	0	0	0	0.373901	0	#NUM!
ENSMUSG00000041375	0.371266	0.0219746	0.263703	0.218981	0	0.0441707	0.0113539	0.0185082	0.126501	0.0845197	-3.56457
ENSMUSG00000041372	0.204715	0.0960683	0.284036	0.19494	0.0882039	0.0643683	0.198548	0.11704	0.318233	0.600391	-0.736025
ENSMUSG00000001156	6.63383	6.42545	9.93698	7.66542	3.56637	6.11388	4.85391	4.84472	0.105713	0.632023	-0.661952
ENSMUSG00000001157	14.5954	17.3237	10.7356	14.2182	5.20201	4.34572	5.63342	5.06039	0.00930464	0.355908	-1.49042
ENSMUSG00000024758	10.9308	9.2986	16.1175	12.1157	7.4992	9.70816	9.34785	8.85174	0.206407	0.730603	-0.452841
ENSMUSG00000049109	0.771026	0.74585	0.470223	0.662366	0.927322	1.0203	0.567349	0.838324	0.355072	1.26565	0.339879
ENSMUSG00000001150	9.79711	9.75242	14.1334	11.2276	6.70782	6.64986	6.78518	6.71429	0.0360371	0.598015	-0.741748
ENSMUSG00000001151	20.3866	15.7964	36.4946	24.2259	5.07818	9.32144	10.469	8.28955	0.069928	0.342178	-1.54718
ENSMUSG00000049107	1.25734	1.83569	0.221025	1.10468	1.19923	1.3837	1.82398	1.46897	0.512465	1.32977	0.411176
ENSMUSG00000049106	13.996	10.8041	16.9591	13.9197	13.1358	14.5224	16.184	14.6141	0.743957	1.04988	0.0702295
ENSMUSG00000049100	0.50431	0.34656	0.480859	0.44391	0.465046	0.554994	0.609992	0.543344	0.199732	1.224	0.2916
ENSMUSG00000001158	102.546	124.143	83.6591	103.449	119.999	128.41	121.172	123.194	0.17489	1.19086	0.252005
ENSMUSG00000073460	0.229017	0.358242	0.26168	0.282979	0.526264	0.180024	0.148079	0.284789	0.989328	1.00639	0.00919505
ENSMUSG00000089317	1.55658	0	0.88929	0.815289	0	0	0	0	0.144838	0	#NUM!
ENSMUSG00000036218	2.6578	2.77994	2.65914	2.69896	2.72518	1.92084	1.96002	2.20201	0.133944	0.815874	-0.293581
ENSMUSG00000042485	0	0	0.107289	0.035763	0.141598	0	0	0.0471994	0.856271	1.31978	0.400302
ENSMUSG00000094817	0.235268	0.0966052	0.0672055	0.133026	0.0591312	0.0970921	0.0665526	0.0742586	0.330536	0.558226	-0.841079
ENSMUSG00000042487	21.255	18.5916	28.6903	22.8457	3.31305	5.96073	5.41911	4.89763	0.00456957	0.214379	-2.22176
ENSMUSG00000042489	22.4079	23.93	30.1815	25.5065	23.7491	26.4709	29.3837	26.5346	0.739289	1.04031	0.0570087
ENSMUSG00000030835	1.51737	0.234444	1.34023	1.03068	0.00935879	0.194648	0.105334	0.103113	0.0837983	0.100044	-3.3213
ENSMUSG00000030834	0.17386	0.116339	0.286948	0.192382	0.116526	0.201963	0.262302	0.193597	0.986111	1.00631	0.00907807
ENSMUSG00000035805	0	0	0	0	0	0	0	0	#DIV/0!	#DIV/0!	#DIV/0!
ENSMUSG00000030830	0.067296	0.119743	0.105729	0.0975894	0.00845696	0.0370297	0.0475919	0.0310262	0.0271827	0.317925	-1.65324
ENSMUSG00000030839	1.04921	0.696284	1.45315	1.06622	0.703212	1.20714	1.3491	1.08648	0.948282	1.01901	0.0271665
ENSMUSG00000000402	3.0245	4.99004	3.82947	3.948	4.60209	4.90274	5.7809	5.09524	0.162591	1.29059	0.368027
ENSMUSG00000040423	12.0603	10.9745	10.1175	11.0508	11.9233	14.7835	11.8882	12.865	0.178084	1.16417	0.219303
ENSMUSG00000047434	0.097172	0.0177336	0.111031	0.0753122	0.0814094	0.374282	0.201579	0.21909	0.184726	2.9091	1.54057
ENSMUSG00000040429	21.548	20.8041	11.0253	17.7925	18.0938	9.94191	15.373	14.4696	0.468336	0.813242	-0.298243
ENSMUSG00000040428	0.320917	0.237432	0.198209	0.252186	0.40111	0.238628	0.284611	0.308117	0.406808	1.22178	0.288988
ENSMUSG00000000409	0.018866	0	0.0431134	0.0206598	0	0	0	0	0.173126	0	#NUM!
ENSMUSG00000107002	3.86236	1.75868	3.93257	3.18454	3.03719	3.36675	2.46643	2.95679	0.779406	0.928485	-0.10705
ENSMUSG00000045282	0	0	0.164683	0.0548944	0	0	0	0	0.373901	0	#NUM!
ENSMUSG00000045281	0	0	0.265045	0.0883483	0	0	0	0	0.373901	0	#NUM!
ENSMUSG00000045287	0.595694	0.326137	2.2569	1.05958	0.141839	0.172516	0.301545	0.2053	0.231227	0.193756	-2.36768
ENSMUSG00000045284	0.297341	0.308447	0.250341	0.285376	0.0629326	0.361669	0.247909	0.22417	0.528795	0.785524	-0.348272
ENSMUSG00000024334	0	0.138144	0.192206	0.110117	0	0	0	0	0.126659	0	#NUM!
ENSMUSG00000041592	0	0	0.00816337	0.00272112	0	0.0117937	0.00404203	0.00527856	0.592421	1.93985	0.955942
ENSMUSG00000041596	0.178459	0.139578	0.349562	0.222533	0.205043	0.252507	0.20193	0.219826	0.969507	0.987838	-0.0176532
ENSMUSG00000041594	2.66279	3.01426	4.18245	3.2865	3.23504	3.34313	3.2846	3.28759	0.998224	1.00033	0.000478432
ENSMUSG00000033569	1.82815	1.38561	1.25538	1.48971	1.57451	1.67439	1.74517	1.66469	0.386713	1.11746	0.160217
ENSMUSG00000078776	0	0	0.0319883	0.0106628	0	0	0	0	0.373901	0	#NUM!
ENSMUSG00000033565	4.80639	4.5886	8.51243	5.96914	2.61989	4.13237	5.5915	4.11459	0.293587	0.68931	-0.536776
ENSMUSG00000078772	0.398978	0	0.227941	0.208973	0	0	0	0	0.144838	0	#NUM!
ENSMUSG00000078773	4.42488	5.90211	5.52553	5.28417	4.66951	5.12201	7.74278	5.84477	0.623462	1.10609	0.145467
ENSMUSG00000078771	0.0240568	0.0526835	0	0.0255801	0	0.0529491	0	0.0176497	0.750817	0.689977	-0.53538
ENSMUSG00000029334	3.29348	1.45379	2.10504	2.28411	0.507009	1.52908	2.11953	1.38521	0.277357	0.606454	-0.721529
ENSMUSG00000029335	7.77562	0.0736095	4.54899	4.13274	0	0.0246602	0.0338071	0.0194891	0.139287	0.00471578	-7.72829
ENSMUSG00000029337	1.72337	0.0725794	1.64097	1.14564	0	0	0	0	0.0998502	0	#NUM!
ENSMUSG00000029330	4.04022	4.50078	5.99497	4.84533	3.14508	3.62803	3.63506	3.46939	0.0877717	0.716029	-0.481911
ENSMUSG00000097217	0	0	0.208899	0.0696328	0	0	0	0	0.373901	0	#NUM!
ENSMUSG00000029338	3.68666	1.72747	3.98477	3.13297	3.91506	4.48665	3.61722	4.00631	0.310386	1.27876	0.354744
ENSMUSG00000097214	0	0.0704389	0	0.0234796	0.517381	0	0	0.17246	0.440267	7.34509	2.87678
ENSMUSG00000007872	50.7847	2.63515	54.9254	36.1151	0.558329	1.1884	1.25681	1.00118	0.104582	0.0277219	-5.17283
ENSMUSG00000045136	0.313147	0.342891	0.908285	0.521441	0.556991	0.397637	0.872205	0.608944	0.732389	1.16781	0.223806
ENSMUSG00000097211	0	0	0	0	0.0297556	0	0	0.00991854	0.373901	#DIV/0!	#DIV/0!
ENSMUSG00000056673	0.0218643	0.00798035	0.0166551	0.0154999	0.0183176	0.0120309	0.01237	0.0142395	0.794829	0.918681	-0.122364
ENSMUSG00000043991	1.24749	0.673369	1.10419	1.00835	0.105985	0.251369	0.417504	0.258286	0.0182294	0.256147	-1.96495
ENSMUSG00000056671	5.1137	1.17003	3.83721	3.37365	0.0767317	0.923939	0.518173	0.506281	0.0731511	0.150069	-2.7363
ENSMUSG00000004383	0.76209	0.371721	0.862865	0.665559	0.654721	0.41934	0.431161	0.501741	0.385252	0.753864	-0.407624
ENSMUSG00000046747	0	0.0625073	0	0.0208358	0	0	0	0	0.373901	0	#NUM!
ENSMUSG00000043998	12.0706	0.879597	6.6183	6.52284	0	0.837503	0.526234	0.454579	0.13439	0.0696904	-3.8429
ENSMUSG00000043999	0	0.0206791	0.0431576	0.0212789	0	0.06235	0	0.0207833	0.984663	0.97671	-0.0339977
ENSMUSG00000046748	0.162154	0.0986421	0.144107	0.134968	0.199247	0.436213	0.733923	0.456461	0.10807	3.382	1.75788
ENSMUSG00000086366	0	0.338028	0.352735	0.230254	0	1.13244	0	0.37748	0.728049	1.6394	0.71317
ENSMUSG00000016257	9.77421	5.53021	13.5105	9.60498	2.92703	6.57162	4.26926	4.5893	0.119427	0.477804	-1.06551
ENSMUSG00000016256	2.07075	0.293927	3.28624	1.88364	0.269866	0.0422012	0.216954	0.17634	0.121713	0.0936168	-3.41709
ENSMUSG00000016253	1.05418	0.671601	1.94916	1.22498	1.52228	1.85621	0.910891	1.4298	0.684834	1.1672	0.223049
ENSMUSG00000016252	3.71327	0.482402	2.30121	2.16563	0.980732	0.796512	0.818965	0.865403	0.237515	0.399608	-1.32334
ENSMUSG00000089887	0	0	0.0258663	0.00862209	0	0	0	0	0.373901	0	#NUM!
ENSMUSG00000021620	0	0	0	0	0	0	0	0	#DIV/0!	#DIV/0!	#DIV/0!
ENSMUSG00000021621	0.177628	0.0176818	0.147609	0.114306	0.0162343	0.0177709	0.182718	0.0722411	0.599633	0.631997	-0.66201
ENSMUSG00000021624	2.2672	2.40203	2.22648	2.29857	2.69822	1.57796	2.95367	2.40995	0.80657	1.04845	0.0682641
ENSMUSG00000050810	2454.69	3347.42	1592.67	2464.93	2801.4	3717.19	3064.12	3194.24	0.273535	1.29587	0.373926
ENSMUSG00000038195	0	0	0	0	0	0.115247	0	0.0384157	0.373901	#DIV/0!	#DIV/0!
ENSMUSG00000027291	2.86406	2.87593	4.61532	3.45177	0.987766	2.57947	2.78298	2.11674	0.17581	0.613233	-0.705493
ENSMUSG00000027293	14.3145	15.4627	22.2966	17.358	11.3548	19.7142	16.3532	15.8074	0.678902	0.910672	-0.134997
ENSMUSG00000027296	0	0	0.138921	0.046307	0	0	0.0343928	0.0114643	0.505636	0.247571	-2.01408
ENSMUSG00000027298	0.231804	0	0.122245	0.118016	0	0.0196231	0	0.00654103	0.172824	0.0554248	-4.17332
ENSMUSG00000100922	0	0	0.0727415	0.0242472	0	0	0	0	0.373901	0	#NUM!
ENSMUSG00000024018	0	0	0.0257923	0.00859744	0	0	0	0	0.373901	0	#NUM!
ENSMUSG00000024019	0.0210108	0.00766883	0	0.00955988	0.0211231	0.00770748	0.0792474	0.036026	0.310225	3.76845	1.91397
ENSMUSG00000024012	0.844813	0.042048	0.811732	0.566198	0.0579087	0.0422599	0.0217256	0.0406314	0.115789	0.0717618	-3.80064
ENSMUSG00000024013	0.0133668	0	0	0.00445561	0	0	0	0	0.373901	0	#NUM!
ENSMUSG00000074671	0.0719511	0	0	0.0239837	0	0	0	0	0.373901	0	#NUM!
ENSMUSG00000071281	0.632278	0.0144236	1.00843	0.55171	0.0132428	0.0724815	0.0298099	0.0385114	0.15182	0.0698038	-3.84055
ENSMUSG00000024014	0.481783	0.160557	0.502627	0.381656	0.0842362	0.322732	0.165915	0.190961	0.21911	0.500349	-0.998994
ENSMUSG00000001844	0.23153	0.169014	0.59524	0.331928	0	0.0212332	0.0654953	0.0289095	0.0870061	0.0870957	-3.52125
ENSMUSG00000001847	29.522	27.7503	29.6458	28.9727	30.3593	31.975	30.3452	30.8932	0.0784512	1.06629	0.0925935
ENSMUSG00000006711	0.240892	0.103215	0.0718039	0.138637	0	0.0691569	0	0.0230523	0.11164	0.166278	-2.58833
ENSMUSG00000021999	8.1781	14.0485	5.27235	9.16631	13.8413	22.0459	14.7295	16.8722	0.103241	1.84068	0.880238
ENSMUSG00000045903	0	0	0	0	0	0	0	0	#DIV/0!	#DIV/0!	#DIV/0!
ENSMUSG00000079022	0.132097	0.0525977	0.0617468	0.0821471	0.00603648	0	0.122294	0.0427768	0.449873	0.520734	-0.94138
ENSMUSG00000006715	126.698	142.987	123.607	131.097	201.51	163.051	178.701	181.087	0.0169316	1.38132	0.466048
ENSMUSG00000006717	5.94177	1.70786	7.12866	4.9261	3.80812	2.69731	0.924446	2.47662	0.255456	0.502756	-0.99207
ENSMUSG00000021990	0.23677	0.325736	0.346845	0.303117	0.292966	0.080174	0.261041	0.211394	0.284835	0.697401	-0.51994
ENSMUSG00000079025	0.0229765	0	0	0.00765883	0.831574	0	1.06593	0.632503	0.125595	82.5848	6.3678
ENSMUSG00000021993	26.8243	23.747	17.1294	22.5669	29.6995	29.8813	33.4618	31.0142	0.0532676	1.37432	0.458721
ENSMUSG00000021994	0.0494451	0	0.0564971	0.0353141	0.0568107	0.108829	0.0159852	0.0605416	0.477322	1.71437	0.777682
ENSMUSG00000021996	11.2126	1.4201	13.0181	8.55025	0.924245	1.08399	2.00619	1.33814	0.117048	0.156503	-2.67574
ENSMUSG00000021997	0	0	0	0	0	0.0724815	0	0.0241605	0.373901	#DIV/0!	#DIV/0!
ENSMUSG00000102562	0.44041	0	0.0296013	0.15667	0	0	0	0	0.332183	0	#NUM!
ENSMUSG00000102568	0	0	0	0	0	0	0	0	#DIV/0!	#DIV/0!	#DIV/0!
ENSMUSG00000031904	1.81373	0.172121	0.801334	0.929063	0.449779	0.452431	0.191546	0.364585	0.309983	0.392422	-1.34952
ENSMUSG00000036046	0.397005	0.126004	0.650856	0.391288	0.248731	0.316597	0.345053	0.30346	0.59945	0.775542	-0.366723
ENSMUSG00000031015	6.59823	7.11276	6.96174	6.89091	7.73907	7.28391	8.09981	7.7076	0.0439	1.11852	0.161586
ENSMUSG00000031016	2.79606	2.15907	1.73592	2.23035	4.04589	2.82805	4.04162	3.63852	0.0505268	1.63137	0.706081
ENSMUSG00000031010	88.8629	97.5325	96.7419	94.3791	108.557	82.5291	107.887	99.6577	0.589133	1.05593	0.0785133
ENSMUSG00000031012	8.61657	9.83198	9.28625	9.24493	8.38318	10.3138	8.48496	9.06064	0.810346	0.980065	-0.0290507
ENSMUSG00000109554	0.0164607	0	0	0.00548689	0	0	0	0	0.373901	0	#NUM!
ENSMUSG00000075102	0	0	0.0328766	0.0109589	0	0	0	0	0.373901	0	#NUM!
ENSMUSG00000043421	11.1218	1.91999	11.7922	8.27799	0.302196	0.992399	3.00443	1.43301	0.105686	0.173111	-2.53023
ENSMUSG00000043424	4.29711	2.64512	4.43224	3.79149	5.34754	5.67476	4.67829	5.23353	0.0890522	1.38034	0.465021
ENSMUSG00000088326	0	0	0	0	0	0	0	0	#DIV/0!	#DIV/0!	#DIV/0!
ENSMUSG00000090582	0.348634	0	0	0.116211	0	0	0	0	0.373901	0	#NUM!
ENSMUSG00000034755	0.0990579	0.0737573	0.0181097	0.0636417	0	0	0.103119	0.0343731	0.523048	0.540104	-0.888691
ENSMUSG00000034757	0.19549	0.0237842	0.297828	0.172367	0	0	0	0	0.097331	0	#NUM!
ENSMUSG00000034751	3.3231	2.10762	3.08412	2.83828	1.28719	1.60655	1.46422	1.45265	0.0224173	0.511808	-0.966326
ENSMUSG00000034758	11.0767	14.6761	34.1052	19.9527	3.72397	6.36084	4.67731	4.92071	0.104873	0.246619	-2.01964
ENSMUSG00000085708	0	0	0	0	0	0	0	0	#DIV/0!	#DIV/0!	#DIV/0!
ENSMUSG00000103658	0	0	1.32798	0.442661	0	0	0	0	0.373901	0	#NUM!
ENSMUSG00000085702	0	0	0	0	0.00888434	0	0.0399976	0.016294	0.250204	#DIV/0!	#DIV/0!
ENSMUSG00000085701	0	0	0.0868495	0.0289498	0	0	0	0	0.373901	0	#NUM!
ENSMUSG00000085705	0	0	0	0	0	0.0526511	0	0.0175504	0.373901	#DIV/0!	#DIV/0!
ENSMUSG00000085704	0.280928	0.27685	0.513591	0.357123	0.254186	0.185497	0.445026	0.294903	0.602576	0.825775	-0.27618
ENSMUSG00000102309	0.113779	0	0	0.0379262	0	0	0	0	0.373901	0	#NUM!
ENSMUSG00000042772	2.77992	2.5096	3.13657	2.80869	3.32919	2.20577	2.66237	2.73244	0.848129	0.972852	-0.0397079
ENSMUSG00000025878	2.83627	1.93956	3.04212	2.60599	2.03205	2.8941	2.36087	2.42901	0.69614	0.932088	-0.101461
ENSMUSG00000039754	0.182716	0	0.3579	0.180205	0.0262417	0	0	0.00874724	0.173573	0.0485404	-4.36467
ENSMUSG00000025873	1.58269	0.215698	1.59886	1.13242	0.0956057	0.0448521	0.146035	0.0954977	0.0869163	0.0843308	-3.5678
ENSMUSG00000025872	25.9451	18.8898	41.0615	28.6321	8.83186	18.9098	22.4044	16.7153	0.196731	0.583797	-0.776461
ENSMUSG00000025871	11.5476	4.72741	8.95485	8.40994	4.54959	3.09116	3.86497	3.83524	0.087487	0.456036	-1.13278
ENSMUSG00000025870	0	0	0.036518	0.0121727	0	0	0	0	0.373901	0	#NUM!
ENSMUSG00000025876	0.344702	0.420994	1.81784	0.861178	0.319887	0.0875413	0.225022	0.210817	0.249841	0.244801	-2.03032
ENSMUSG00000025875	0.833712	0.54774	0.419152	0.600202	0.234687	0.2936	0.377346	0.301878	0.0823099	0.50296	-0.991483
ENSMUSG00000082953	0.173951	0	0.0662535	0.0800682	0	0	0	0	0.189342	0	#NUM!
ENSMUSG00000082956	0	0	0	0	0.0132019	0	0	0.00440065	0.373901	#DIV/0!	#DIV/0!
ENSMUSG00000018239	153.738	211.187	106.942	157.289	153.282	140.073	120.737	138.031	0.57505	0.877559	-0.188432
ENSMUSG00000018238	610.292	556.48	1321.17	829.316	201.7	361.938	376.235	313.291	0.110677	0.37777	-1.40442
ENSMUSG00000027078	0.166108	0	0.0316331	0.0659135	0	0	0.125303	0.0417677	0.732472	0.633673	-0.658189
ENSMUSG00000098304	0.396972	0	0	0.132324	0	0	0	0	0.373901	0	#NUM!
ENSMUSG00000084071	1.15122	0.900403	0.563746	0.871789	0.992031	1.26692	1.67481	1.31125	0.16796	1.50409	0.588894
ENSMUSG00000085900	0.308706	0.338028	0.823049	0.489928	0	0	0	0	0.0424885	0	#NUM!
ENSMUSG00000107647	0	0	0	0	0	0	0	0	#DIV/0!	#DIV/0!	#DIV/0!
ENSMUSG00000027076	0.135604	0	0	0.0452012	0	0	0	0	0.373901	0	#NUM!
ENSMUSG00000085903	0	0.0859475	0	0.0286492	0	0	0	0	0.373901	0	#NUM!
ENSMUSG00000107645	0	0	0.0252761	0.00842535	0	0	0	0	0.373901	0	#NUM!
ENSMUSG00000048636	0.990189	0.0323654	0.540376	0.520977	0	0	0	0	0.132816	0	#NUM!
ENSMUSG00000045201	0.0272747	0.149326	0	0.058867	0	0	0	0	0.26903	0	#NUM!
ENSMUSG00000045205	7.86483	7.43174	7.34199	7.54619	7.96858	6.06544	6.93106	6.98836	0.385664	0.926078	-0.110795
ENSMUSG00000107089	0	0	0	0	0	0	0	0	#DIV/0!	#DIV/0!	#DIV/0!
ENSMUSG00000041515	0.203646	0.197259	0.653322	0.351409	0.0944926	0.129296	0.0443134	0.0893672	0.161865	0.254311	-1.97533
ENSMUSG00000107084	89.0749	93.6808	41.6868	74.8142	400.673	255.457	321.925	326.019	0.00510668	4.35771	2.12357
ENSMUSG00000107087	0	1.72877	0.225499	0.651424	2.97609	0.868743	4.46616	2.77033	0.145985	4.25273	2.08839
ENSMUSG00000107086	0.0267595	0	0.0305761	0.0191119	0	0	0.030279	0.010093	0.552974	0.528101	-0.921113
ENSMUSG00000107083	0.543931	0	0.282504	0.275478	0.0497125	0.353716	0	0.134476	0.503583	0.488156	-1.03459
ENSMUSG00000083392	0.0462801	0.0506759	0.264404	0.120453	0	0.101863	0.157101	0.0863212	0.709932	0.716637	-0.480686
ENSMUSG00000083396	16.6608	12.4156	22.8445	17.307	9.44507	13.3949	12.0444	11.6281	0.154729	0.671876	-0.573733
ENSMUSG00000083397	0	0	0.0334072	0.0111357	0	0	0	0	0.373901	0	#NUM!
ENSMUSG00000083394	0	0	0.784343	0.261448	0.230036	0	0	0.0766787	0.53488	0.293285	-1.76962
ENSMUSG00000112375	0.0855394	0	0	0.0285131	0.0859965	0.282409	0.290369	0.219591	0.0582116	7.70141	2.94512
ENSMUSG00000083398	0	0	0	0	0	0	0	0	#DIV/0!	#DIV/0!	#DIV/0!
ENSMUSG00000106978	0.0211637	0	0.145093	0.0554189	0	0	0.0239472	0.00798241	0.360236	0.144038	-2.79548
ENSMUSG00000026065	0.363383	0.490741	0.290647	0.38159	0.755005	0.519875	0.479705	0.584862	0.122002	1.53269	0.616071
ENSMUSG00000026064	61.5964	74.87	49.8937	62.1201	72.7414	86.2532	73.2239	77.4062	0.14522	1.24607	0.317389
ENSMUSG00000026063	2.43731	0.917405	0.739747	1.36482	0	0	0	0	0.0644188	0	#NUM!
ENSMUSG00000026062	0.0632972	0.0173273	0.117528	0.0660508	0	0.0609513	0	0.0203171	0.265685	0.307598	-1.70088
ENSMUSG00000026068	0.499225	0.268841	0.458211	0.408759	0.271516	0.819593	0.212989	0.434699	0.905779	1.06346	0.0887679
ENSMUSG00000112275	0.842128	1.00348	1.10374	0.983116	2.14147	3.46173	1.8217	2.47497	0.0424537	2.51747	1.33198
ENSMUSG00000110129	0.0647813	0	0	0.0215938	0	0	0	0	0.373901	0	#NUM!
ENSMUSG00000092029	1.50477	1.00693	1.05073	1.18748	0.924495	2.484	2.17565	1.86138	0.25112	1.56751	0.648474
ENSMUSG00000064811	4.52938	0	2.07015	2.19984	0	0	0	0	0.168178	0	#NUM!
ENSMUSG00000074369	565.677	704.543	788.478	686.233	438.929	416.743	362.849	406.174	0.0152006	0.591889	-0.756601
ENSMUSG00000074364	0.518149	0	0.0616718	0.193274	0	0	0	0	0.302407	0	#NUM!
ENSMUSG00000074366	1668.54	1903.88	1724.99	1765.8	1989.25	1824.1	1719.94	1844.43	0.498388	1.04453	0.0628511
ENSMUSG00000110124	0	0	0	0	0	0.0583608	0	0.0194536	0.373901	#DIV/0!	#DIV/0!
ENSMUSG00000060450	63.8577	64.5523	55.8287	61.4129	74.0927	64.6874	72.968	70.5827	0.0877827	1.14931	0.200772
ENSMUSG00000110125	0	0	0	0	0	0	0	0	#DIV/0!	#DIV/0!	#DIV/0!
ENSMUSG00000068264	0.199729	0	0.64661	0.282113	0	0	0	0	0.214019	0	#NUM!
ENSMUSG00000068267	0.75774	0	0.723663	0.493801	0	0	0.038391	0.012797	0.123804	0.0259153	-5.27005
ENSMUSG00000062914	0	0.067143	0	0.022381	0.0616465	0	0	0.0205488	0.954808	0.918137	-0.123219
ENSMUSG00000024091	227.638	114.631	131.515	157.928	36.9229	28.4407	27.1455	30.8364	0.0228079	0.195256	-2.35656
ENSMUSG00000024096	61.0456	61.526	88.5119	70.3612	77.0192	87.3953	81.0172	81.8106	0.297444	1.16272	0.217507
ENSMUSG00000024097	119.222	93.8271	126.224	113.091	64.2561	79.4372	80.1674	74.6202	0.0258613	0.659826	-0.599843
ENSMUSG00000024095	2.27621	0.378266	1.36261	1.33903	0.846841	0.614526	0.642557	0.701308	0.312961	0.523744	-0.933066
ENSMUSG00000108760	0	0	0	0	0	0	0	0	#DIV/0!	#DIV/0!	#DIV/0!
ENSMUSG00000024098	4.39773	1.64503	3.38638	3.14305	0.26088	1.17235	0.695422	0.709551	0.0451566	0.225753	-2.14718
ENSMUSG00000024099	9.8299	2.85812	10.3435	7.67716	1.11666	1.68073	1.91663	1.57134	0.0655574	0.204677	-2.28858
ENSMUSG00000039533	0.0532048	0	0	0.0177349	0	0	0	0	0.373901	0	#NUM!
ENSMUSG00000039531	18.322	22.9569	15.9728	19.0839	22.2227	21.0549	20.0908	21.1228	0.395144	1.10684	0.146445
ENSMUSG00000039530	62.9386	77.3616	69.965	70.0884	56.4602	82.8368	64.4391	67.9121	0.817863	0.968949	-0.0455076
ENSMUSG00000039536	24.9187	21.0004	36.2909	27.4033	30.1172	36.2265	31.6703	32.6713	0.346193	1.19224	0.253673
ENSMUSG00000089708	0	0	0	0	0	0	0	0	#DIV/0!	#DIV/0!	#DIV/0!
ENSMUSG00000089706	0.0755284	0.0516889	0	0.0424058	0	0.155848	0	0.0519494	0.874128	1.22506	0.292847
ENSMUSG00000039539	2.42794	0.779575	1.00122	1.40291	1.11952	0.743325	1.94168	1.26817	0.840127	0.903958	-0.145673
ENSMUSG00000026832	0.499817	0.0717759	0.177884	0.249826	0	0	0	0	0.124201	0	#NUM!
ENSMUSG00000026833	4.21476	4.81945	4.78034	4.60485	5.31615	4.55277	4.78669	4.8852	0.400932	1.06088	0.0852649
ENSMUSG00000026831	0	0	0	0	0	0	0	0	#DIV/0!	#DIV/0!	#DIV/0!
ENSMUSG00000026836	5.96183	1.50359	3.4649	3.64344	1.19644	0.843736	1.94221	1.32746	0.156614	0.364343	-1.45663
ENSMUSG00000023845	5.82342	4.68314	6.73928	5.74861	4.97528	2.04233	3.65671	3.55811	0.101951	0.618951	-0.692103
ENSMUSG00000026834	0.255716	0.0260469	0.0747455	0.118836	0	0	0	0	0.164192	0	#NUM!
ENSMUSG00000031727	0.138415	0.185243	0.421751	0.24847	0	0.372353	0.0870111	0.153121	0.540343	0.616258	-0.698394
ENSMUSG00000026839	0.101852	0	0.0268565	0.0429027	0	0	0	0	0.231978	0	#NUM!
ENSMUSG00000031722	0.447298	0.150702	0.668352	0.422117	0.276731	0.151462	0.661859	0.363351	0.797807	0.860781	-0.216282
ENSMUSG00000031723	9.75493	10.3937	8.71006	9.61955	10.0713	8.32469	8.39411	8.93004	0.411572	0.928322	-0.107303
ENSMUSG00000099683	0	0.144064	0	0.0480215	0	0	0	0	0.373901	0	#NUM!
ENSMUSG00000072407	5.28111	1.97459	2.64921	3.30164	3.88488	2.69331	3.06072	3.21297	0.937848	0.973144	-0.0392752
ENSMUSG00000070298	0	0	0.0935055	0.0311685	0	0	0	0	0.373901	0	#NUM!
ENSMUSG00000114073	1.80175	1.19328	1.62705	1.54069	1.46079	2.51051	2.49907	2.15679	0.191319	1.39988	0.485308
ENSMUSG00000114076	2.09842	0	0	0.699474	0	0.384886	0	0.128295	0.466881	0.183417	-2.4468
ENSMUSG00000070291	0	0	0.114435	0.038145	0	0	0	0	0.373901	0	#NUM!
ENSMUSG00000074589	0.111333	0.020318	0	0.0438838	0	0	0.188964	0.0629881	0.803036	1.43534	0.521391
ENSMUSG00000074580	0.921597	1.28187	0.939196	1.04755	1.11433	0.740105	0.56368	0.806039	0.294281	0.769448	-0.378105
ENSMUSG00000074582	5.39353	4.42247	4.73727	4.85109	4.21246	3.95243	5.86762	4.6775	0.806816	0.964218	-0.0525693
ENSMUSG00000031095	107.221	131.716	93.7883	110.908	174.823	135.771	136.515	149.036	0.0885576	1.34378	0.426295
ENSMUSG00000031090	0.150431	0.128115	0.63025	0.302932	0.117627	0.0735777	0.226955	0.139387	0.390546	0.460125	-1.1199
ENSMUSG00000031093	1.25587	1.56506	1.02499	1.28198	2.72959	1.28337	2.59172	2.20156	0.131809	1.71732	0.780157
ENSMUSG00000020577	6.36567	7.14149	8.65171	7.38629	3.72754	7.54619	8.26437	6.5127	0.6053	0.881728	-0.181594
ENSMUSG00000020576	0.987277	0.451498	1.40679	0.948521	0.531308	0.485729	0.972556	0.663198	0.419042	0.699191	-0.516241
ENSMUSG00000020571	39.4851	15.8982	49.9047	35.096	7.80274	8.7199	11.7038	9.40883	0.064233	0.268088	-1.89922
ENSMUSG00000020570	46.584	60.8986	54.4915	53.9913	52.7444	50.0487	48.957	50.5834	0.471446	0.93688	-0.0940643
ENSMUSG00000020573	0	0.043086	0	0.014362	0.0791176	0	0.0148412	0.0313196	0.580159	2.18073	1.12481
ENSMUSG00000020572	2.94114	1.23313	2.66101	2.27843	0.637538	1.17918	0.866014	0.894244	0.0661252	0.392483	-1.3493
ENSMUSG00000075184	0.06663	0	0.0634441	0.043358	0	0.0488842	0.100524	0.0498029	0.867483	1.14864	0.19993
ENSMUSG00000046836	41.681	41.8598	37.8459	40.4622	52.3713	44.3891	44.4922	47.0842	0.0881664	1.16366	0.218667
ENSMUSG00000107327	0.0951092	0.104143	0.108674	0.102642	0	0	0	0	1.35241e-05	0	#NUM!
ENSMUSG00000106025	0	0	0.0267314	0.00891047	0	0	0	0	0.373901	0	#NUM!
ENSMUSG00000073753	0.101206	0	0	0.0337353	0	0	0	0	0.373901	0	#NUM!
ENSMUSG00000073755	0.0764558	0	0.15288	0.0764454	0	0	0.0648836	0.0216279	0.327178	0.282919	-1.82154
ENSMUSG00000106022	0.343754	0	0.294586	0.21278	0	0	0	0	0.118471	0	#NUM!
ENSMUSG00000039396	238.561	299.442	199.853	245.952	259.248	257.655	237.453	251.452	0.862658	1.02236	0.0319045
ENSMUSG00000039395	13.5485	2.83461	9.50964	8.63091	4.25653	4.65941	2.24481	3.72025	0.201022	0.431038	-1.21411
ENSMUSG00000043004	0.339858	0.46862	0.38833	0.398936	0.0632731	0.235491	0.484257	0.261007	0.341321	0.654258	-0.612068
ENSMUSG00000039391	0.0198059	0	0	0.00660197	0	0	0.134465	0.0448216	0.446386	6.78913	2.76323
ENSMUSG00000001228	56.4781	48.6443	57.7729	54.2984	56.6625	79.2741	73.4048	69.7804	0.102909	1.28513	0.361912
ENSMUSG00000001229	0.531514	0.457284	0.84591	0.611569	0	0.188014	0.0644378	0.0841505	0.0158918	0.137598	-2.86147
ENSMUSG00000098195	0	0	0	0	0	0	0	0	#DIV/0!	#DIV/0!	#DIV/0!
ENSMUSG00000001225	0	0	0.0297407	0.00991358	0	0.00954812	0	0.00318271	0.553205	0.321045	-1.63915
ENSMUSG00000095328	0	0	0	0	0	0.215645	0	0.0718818	0.373901	#DIV/0!	#DIV/0!
ENSMUSG00000034968	0.532469	0.583044	0.473209	0.529574	0.535315	0.585983	0.803334	0.641544	0.272733	1.21143	0.276715
ENSMUSG00000095322	0	0	0	0	0	0	0	0	#DIV/0!	#DIV/0!	#DIV/0!
ENSMUSG00000095325	1.54154	1.93585	1.34261	1.60667	1.17047	1.31684	1.48814	1.32515	0.226231	0.824781	-0.277917
ENSMUSG00000046245	0	0	0.0204335	0.00681117	0	0	0.04047	0.01349	0.681364	1.98057	0.985916
ENSMUSG00000033953	43.3611	51.9221	29.0661	41.4498	54.5728	67.1419	73.4508	65.0552	0.0529056	1.56949	0.650299
ENSMUSG00000086454	14.9432	18.3169	8.99709	14.0857	32.6145	28.0374	29.7781	30.1434	0.00611315	2.13999	1.09761
ENSMUSG00000031431	0.941978	0.153324	0.509073	0.534791	0.10238	0.0140088	0.0144036	0.0435973	0.0994868	0.0815221	-3.61666
ENSMUSG00000006215	0.342069	0.0312133	0.521142	0.298142	0	0.0313706	0.0806373	0.037336	0.146545	0.125229	-2.99736
ENSMUSG00000006219	0.0247963	0	0.141664	0.0554867	0	0	0	0	0.272831	0	#NUM!
ENSMUSG00000043008	0	0	0.266514	0.088838	0	0.0233354	0	0.00777846	0.414783	0.0875578	-3.51362
ENSMUSG00000081128	0	0.118641	0	0.0395471	0	0	0	0	0.373901	0	#NUM!
ENSMUSG00000112227	0	0	0.100541	0.0335136	0	0	0	0	0.373901	0	#NUM!
ENSMUSG00000112229	0	0	0.206339	0.0687795	0	0	0	0	0.373901	0	#NUM!
ENSMUSG00000032491	0.699474	0	1.28573	0.661733	0	0	0	0	0.149581	0	#NUM!
ENSMUSG00000032493	0.610504	0.531365	0.51871	0.553527	0.456391	0.585725	0.797076	0.613064	0.595473	1.10756	0.147384
ENSMUSG00000032492	0	0	0	0	0	0	0	0	#DIV/0!	#DIV/0!	#DIV/0!
ENSMUSG00000032495	5.44201	0.322103	3.20992	2.99134	0	0.048559	0	0.0161863	0.115143	0.00541105	-7.52987
ENSMUSG00000032494	0.948372	0	0.577937	0.508769	0.0211875	0	0	0.00706252	0.143287	0.0138816	-6.17069
ENSMUSG00000032497	7.34569	5.5788	8.90174	7.27541	6.92887	6.82623	7.34441	7.03317	0.815626	0.966704	-0.0488542
ENSMUSG00000032498	0.354488	0.422408	0.38122	0.386039	0.0209637	0.0229479	0.0471896	0.0303671	7.7883e-05	0.0786632	-3.66817
ENSMUSG00000063576	4.28864	2.13454	8.79084	5.07134	0.0783919	0.915326	2.11754	1.03709	0.120231	0.204499	-2.28983
ENSMUSG00000035614	47.2771	53.5717	33.5385	44.7958	45.3166	42.6162	46.2381	44.7236	0.991006	0.99839	-0.00232461
ENSMUSG00000035615	1.96165	0.897832	1.90937	1.58962	0.959982	0.97089	1.1157	1.01552	0.176138	0.638848	-0.646456
ENSMUSG00000106631	0	0	0.0100991	0.00336637	0	0	0	0	0.373901	0	#NUM!
ENSMUSG00000106630	0	0	0	0	0.153463	0	0	0.0511545	0.373901	#DIV/0!	#DIV/0!
ENSMUSG00000106633	0.6501	0	0.371409	0.340503	0	0	0.183901	0.0613002	0.231375	0.180028	-2.4737
ENSMUSG00000030319	0.383599	0.0110535	0.0576723	0.150775	0	0	0.0456896	0.0152299	0.315323	0.101011	-3.30742
ENSMUSG00000106634	0.0303618	0	0.104076	0.0448127	0	0	0.034355	0.0114517	0.368639	0.255546	-1.96835
ENSMUSG00000002881	39.6513	28.0694	28.8286	32.1831	34.8905	32.6753	34.6792	34.0816	0.64413	1.05899	0.0826919
ENSMUSG00000083054	0	0	0	0	0.0574496	0	0	0.0191499	0.373901	#DIV/0!	#DIV/0!
ENSMUSG00000108686	0	0	0	0	0	0	0	0	#DIV/0!	#DIV/0!	#DIV/0!
ENSMUSG00000108687	0.301959	1.48788	0	0.596612	1.97322	0.996918	0	0.990046	0.617804	1.65945	0.730702
ENSMUSG00000111758	0	0	0.0209175	0.00697251	0	0	0.0103572	0.00345239	0.674408	0.495142	-1.01408
ENSMUSG00000108682	0	0	0.176368	0.0587892	0.77589	0.679464	0.174654	0.543336	0.0683027	9.24211	3.20822
ENSMUSG00000037610	6.73065	6.24801	8.07412	7.01759	8.50711	7.87368	6.97623	7.78567	0.336618	1.10945	0.149845
ENSMUSG00000037613	0.892615	0.229078	0.494025	0.538573	0	0	0.11047	0.0368234	0.0629208	0.0683723	-3.87045
ENSMUSG00000037617	52.0276	64.7587	60.8716	59.2193	60.5644	61.8962	69.7231	64.0612	0.363655	1.08176	0.113384
ENSMUSG00000033720	0.550577	0.370515	0.386636	0.435909	0.213336	0.397629	0.363411	0.324792	0.240561	0.74509	-0.424513
ENSMUSG00000033721	2.57658	2.15629	2.58657	2.43981	1.43394	1.11396	2.70721	1.7517	0.246118	0.717967	-0.478011
ENSMUSG00000033722	0.490619	0.183979	0.284136	0.319578	0.635132	0.599096	0.471494	0.568574	0.0730103	1.77914	0.831181
ENSMUSG00000049229	0	0	0	0	0	0	0.111257	0.0370855	0.373901	#DIV/0!	#DIV/0!
ENSMUSG00000033726	0.379522	0.0831141	0.375831	0.279489	0.432424	0.278443	0.772989	0.494619	0.288779	1.76972	0.823524
ENSMUSG00000033728	0.10764	0.0428596	0.111811	0.0874368	0	0.0969201	0	0.0323067	0.233009	0.369486	-1.43641
ENSMUSG00000049225	11.9541	12.8478	13.1266	12.6429	10.243	9.99816	8.65683	9.63266	0.0076994	0.761905	-0.392316
ENSMUSG00000043913	1.55095	1.41522	1.32911	1.43176	1.77186	1.74561	1.94106	1.81951	0.0120913	1.27082	0.345762
ENSMUSG00000030259	1.58052	0.468034	0.783708	0.944086	0.599609	0.52509	0.652369	0.592356	0.350502	0.627438	-0.672455
ENSMUSG00000087679	1.58008	0.82853	2.94973	1.78612	0.313231	1.15109	1.63681	1.03371	0.361771	0.578748	-0.788992
ENSMUSG00000100534	0.112497	0	0.0771249	0.0632073	0.294055	0.247606	0	0.180554	0.293502	2.85653	1.51426
ENSMUSG00000030254	30.2034	30.0343	26.3299	28.8559	18.815	24.6563	27.0451	23.5055	0.123772	0.814582	-0.295868
ENSMUSG00000030256	8.17365	11.5882	4.38783	8.04988	16.9968	14.66	14.2545	15.3038	0.0320824	1.90112	0.926847
ENSMUSG00000082045	0.097115	0.106339	0.221932	0.141795	0.097634	0	0.329664	0.142433	0.995479	1.00449	0.0064682
ENSMUSG00000082044	0	0	0	0	0.199117	0.435928	0.448216	0.361087	0.0112084	#DIV/0!	#DIV/0!
ENSMUSG00000082047	0	0	0	0	0	0	0	0	#DIV/0!	#DIV/0!	#DIV/0!
ENSMUSG00000082043	0	0	0.299951	0.0999835	0	0	0	0	0.373901	0	#NUM!
ENSMUSG00000095503	0.0299018	0.0327419	0	0.0208812	0	0	0	0	0.116933	0	#NUM!
ENSMUSG00000082049	0.14187	0	0.0810521	0.0743074	0	0	0	0	0.144838	0	#NUM!
ENSMUSG00000108370	0	1.31299	0	0.437664	0	0	0	0	0.373901	0	#NUM!
ENSMUSG00000093771	6.28262	3.90872	1.95782	4.04972	13.063	5.34266	8.23988	8.88186	0.133879	2.1932	1.13304
ENSMUSG00000093770	0.274918	0	0.251302	0.175407	0	0.0605094	0.12443	0.0616466	0.297321	0.35145	-1.50861
ENSMUSG00000093772	0.165444	0	0.378081	0.181175	0	0.0910359	0	0.0303453	0.254813	0.167491	-2.57784
ENSMUSG00000093779	0	0	0.384997	0.128332	0	0	0	0	0.373901	0	#NUM!
ENSMUSG00000108377	0	0.129658	0.360798	0.163485	0	0.0434371	0.0446616	0.0293662	0.276521	0.179626	-2.47693
ENSMUSG00000081633	0	0	0	0	0	0	0.0648276	0.0216092	0.373901	#DIV/0!	#DIV/0!
ENSMUSG00000081636	0.0587231	0	0	0.0195744	0	0	0	0	0.373901	0	#NUM!
ENSMUSG00000002228	0	0	0	0	0	0	0	0	#DIV/0!	#DIV/0!	#DIV/0!
ENSMUSG00000002227	0.226671	0.032374	0.259	0.172682	0	0.0108457	0	0.00361524	0.0755129	0.0209359	-5.57788
ENSMUSG00000002221	2.18968	1.47276	1.94871	1.87039	1.10339	1.65781	1.52191	1.4277	0.174798	0.763321	-0.389638
ENSMUSG00000002222	38.452	40.4986	34.5346	37.8284	59.6488	46.2881	55.4651	53.8007	0.0208256	1.42223	0.508156
ENSMUSG00000104606	0	0	0.0876127	0.0292042	0	0	0.173523	0.0578411	0.681364	1.98057	0.985916
ENSMUSG00000045038	0.464229	0.31666	0.252176	0.344355	0.0688588	0.0753764	0.0861124	0.0767825	0.0131611	0.222975	-2.16505
ENSMUSG00000104607	0	0	0	0	0	0	0	0	#DIV/0!	#DIV/0!	#DIV/0!
ENSMUSG00000047115	26.0033	32.5407	29.8093	29.4511	6.99167	12.72	10.8046	10.1721	0.00160506	0.345389	-1.53371
ENSMUSG00000098897	0	0	0	0	0	0	0	0	#DIV/0!	#DIV/0!	#DIV/0!
ENSMUSG00000047117	0.0150897	0	0.0344837	0.0165245	0	0	0	0	0.173126	0	#NUM!
ENSMUSG00000104605	0	0.116472	0.0607696	0.0590804	0	0	0.0300896	0.0100299	0.234771	0.169766	-2.55838
ENSMUSG00000038967	0.122292	0.0191296	0.0598858	0.0671024	0	0	0.019768	0.00658933	0.120135	0.0981981	-3.34816
ENSMUSG00000028358	1.57763	1.21635	2.14696	1.64698	0.706897	1.17046	0.949392	0.94225	0.0800398	0.572107	-0.805642
ENSMUSG00000080942	0	0	0.0702331	0.023411	0	0.541152	0.208652	0.249935	0.228102	10.6759	3.41629
ENSMUSG00000080943	0.0947829	0	0.108301	0.0676947	0.142934	0	0	0.0476447	0.749353	0.703818	-0.506727
ENSMUSG00000080944	0	0	0.218476	0.0728254	0.384455	0.210422	0.216354	0.27041	0.099553	3.71313	1.89264
ENSMUSG00000081099	0	0.362318	0	0.120773	0	0	0	0	0.373901	0	#NUM!
ENSMUSG00000081094	0	0.102381	0	0.0341269	0	0	0	0	0.373901	0	#NUM!
ENSMUSG00000081092	0	0	0	0	0.0549493	0.300752	0	0.118567	0.269003	#DIV/0!	#DIV/0!
ENSMUSG00000025004	3.11965	2.91099	2.88266	2.9711	2.8636	4.4482	4.05177	3.78786	0.165359	1.2749	0.350384
ENSMUSG00000093672	0	0.0388114	0.0405001	0.0264372	0	0.0195035	0	0.00650118	0.247585	0.24591	-2.0238
ENSMUSG00000060063	0	0	0.0444645	0.0148215	0	0	0	0	0.373901	0	#NUM!
ENSMUSG00000093673	0.0803565	0	0	0.0267855	0	0	0	0	0.373901	0	#NUM!
ENSMUSG00000089429	0.952732	0	0	0.317577	0	0	0	0	0.373901	0	#NUM!
ENSMUSG00000093675	10.9757	8.52505	6.813	8.77126	13.1344	9.65469	11.345	11.378	0.172425	1.29719	0.375391
ENSMUSG00000053702	1.5814	2.28763	1.55414	1.80773	2.54523	2.31912	2.31062	2.39165	0.0814496	1.32302	0.403833
ENSMUSG00000093677	2.44605	2.84071	2.2444	2.51038	1.86297	2.3248	2.05485	2.08088	0.123227	0.828907	-0.270718
ENSMUSG00000103415	0	0	0.16107	0.0536901	0	0	0	0	0.373901	0	#NUM!
ENSMUSG00000103413	0	0	0.0966916	0.0322305	0	0	0.0957522	0.0319174	0.994823	0.990285	-0.0140843
ENSMUSG00000037275	0.91012	0.548568	0.677381	0.712023	0.209859	0.422688	0.198406	0.276984	0.0276427	0.38901	-1.36212
ENSMUSG00000089391	0	0	0	0	0	0	0	0	#DIV/0!	#DIV/0!	#DIV/0!
ENSMUSG00000013584	19.4771	16.8907	26.02	20.7959	5.74186	8.99824	9.41759	8.05257	0.0125158	0.387218	-1.36878
ENSMUSG00000051705	36.7646	45.2925	37.4538	39.837	44.7372	35.7817	36.1438	38.8876	0.824286	0.976167	-0.0348001
ENSMUSG00000051703	0	0	0	0	0.088744	0	0	0.0295813	0.373901	#DIV/0!	#DIV/0!
ENSMUSG00000055015	0.101021	0	0	0.0336736	0	0	0	0	0.373901	0	#NUM!
ENSMUSG00000055013	0.849694	0.416957	1.45632	0.907657	0.196158	0.33594	0.50209	0.344729	0.147609	0.379801	-1.39669
ENSMUSG00000081104	0.110961	0	0	0.0369869	0	0	0	0	0.373901	0	#NUM!
ENSMUSG00000074918	5.19462	0.673842	4.86007	3.57618	0	0.398375	0	0.132792	0.0778502	0.0371323	-4.75118
ENSMUSG00000074916	1.61281	0.40531	0.483365	0.833827	0.186065	0.465546	0.209418	0.28701	0.243675	0.344208	-1.53865
ENSMUSG00000074913	44.9315	53.762	47.5099	48.7345	97.1735	59.4163	68.4713	75.0204	0.0875753	1.53937	0.62234
ENSMUSG00000017686	71.5775	81.2489	74.845	75.8905	48.7871	50.8958	57.5078	52.3969	0.00371553	0.690428	-0.534437
ENSMUSG00000089471	0	1.14164	0	0.380547	0	0	0	0	0.373901	0	#NUM!
ENSMUSG00000020836	0	0	0	0	0	0	0	0	#DIV/0!	#DIV/0!	#DIV/0!
ENSMUSG00000049295	0.0338801	0	0.193561	0.0758137	0	0	0.191681	0.0638935	0.89814	0.84277	-0.246789
ENSMUSG00000020830	0	0	0	0	0	0.271482	0	0.090494	0.373901	#DIV/0!	#DIV/0!
ENSMUSG00000112141	0.0318676	0	0.0728254	0.0348977	0	0	0	0	0.173126	0	#NUM!
ENSMUSG00000020832	2.33898	1.73411	3.50775	2.52695	1.15125	3.02987	1.43358	1.87157	0.449664	0.740643	-0.433149
ENSMUSG00000111283	0	0.086736	0	0.028912	0	0	0	0	0.373901	0	#NUM!
ENSMUSG00000111284	0	0.132691	0	0.0442303	0	0	1.37119	0.457063	0.419465	10.3337	3.36929
ENSMUSG00000096009	0.0661778	0.108695	0	0.058291	0	0	0	0	0.139077	0	#NUM!
ENSMUSG00000096000	0	0	0	0	0	0.649701	0	0.216567	0.373901	#DIV/0!	#DIV/0!
ENSMUSG00000096001	1.13453	0.219228	0	0.451254	0	0	0	0	0.26384	0	#NUM!
ENSMUSG00000055874	0.129411	0	0.0985786	0.0759965	0	0.0474723	0	0.0158241	0.226253	0.208221	-2.26381
ENSMUSG00000096006	0.0419897	0.045978	0.0479784	0.0453154	0.126642	0	0.0475123	0.0580515	0.747874	1.28106	0.357333
ENSMUSG00000110486	0	0	1.1195	0.373165	0	0	0.665172	0.221724	0.744763	0.594171	-0.75105
ENSMUSG00000110480	0.074876	0	0.085555	0.053477	0	0	0.0847238	0.0282413	0.552974	0.528101	-0.921113
ENSMUSG00000110489	0	0	0	0	0	0	0	0	#DIV/0!	#DIV/0!	#DIV/0!
ENSMUSG00000007564	10.0366	7.24292	18.5771	11.9522	3.25915	4.0181	3.98315	3.75347	0.0744713	0.31404	-1.67098
ENSMUSG00000062127	14.1847	18.4094	15.7655	16.1198	17.9195	20.4824	20.7601	19.7207	0.0780179	1.22338	0.290869
ENSMUSG00000025492	168.22	212.846	117.805	166.29	350.202	305.495	349.427	335.041	0.00564391	2.0148	1.01064
ENSMUSG00000048578	6.08055	2.68943	6.18047	4.98348	1.16527	1.62989	2.08178	1.62564	0.0463178	0.326207	-1.61614
ENSMUSG00000048574	31.6437	33.9911	29.2395	31.6248	18.5179	25.6573	24.1943	22.7898	0.0264577	0.720632	-0.472666
ENSMUSG00000048572	0	0	0	0	0	0	0	0	#DIV/0!	#DIV/0!	#DIV/0!
ENSMUSG00000010755	1.39342	0.836418	2.04295	1.42426	0.396632	0.471124	0.636375	0.501377	0.0604211	0.352025	-1.50625
ENSMUSG00000044268	0.194401	0.106433	0.0555317	0.118788	0.34202	0.106969	0.109984	0.186324	0.484607	1.56854	0.649422
ENSMUSG00000044265	0	0.240107	0	0.0800358	0	0.0536261	0.0275689	0.027065	0.551256	0.338161	-1.56422
ENSMUSG00000110159	0.415642	0.0239537	0.324946	0.254847	0.505834	0.144447	0	0.21676	0.851992	0.850549	-0.233533
ENSMUSG00000110151	6.70996	5.33038	5.34515	5.79516	8.45064	7.60954	9.23006	8.43008	0.0157757	1.45467	0.540697
ENSMUSG00000110156	1.0047	0	0.358748	0.454482	2.65143	1.72761	3.83683	2.73863	0.0280103	6.02581	2.59116
ENSMUSG00000032939	14.9666	13.1617	18.2581	15.4622	6.70769	9.01395	8.03425	7.91863	0.00992197	0.512129	-0.96542
ENSMUSG00000043079	0.48691	0.0507769	1.09284	0.543508	0	0.0191373	0	0.0063791	0.150152	0.0117369	-6.41281
ENSMUSG00000032932	5.75648	2.02238	7.45591	5.07826	0.697485	0.918267	0.848676	0.821476	0.0569579	0.161763	-2.62804
ENSMUSG00000032936	0	0.0321589	0	0.0107196	0	0	0	0	0.373901	0	#NUM!
ENSMUSG00000032937	0.186055	0	0.121481	0.102512	0.400821	0.0292506	0.0300751	0.153382	0.725847	1.49624	0.581337
ENSMUSG00000065111	0	0	0	0	2.07678	0	0	0.692259	0.373901	#DIV/0!	#DIV/0!
ENSMUSG00000065118	0	0	0	0	0.437431	0	0	0.14581	0.373901	#DIV/0!	#DIV/0!
ENSMUSG00000048938	0.155932	0	0	0.0519774	0	0	0	0	0.373901	0	#NUM!
ENSMUSG00000038618	0.128269	0	0.293127	0.140466	0	0	0	0	0.173126	0	#NUM!
ENSMUSG00000043073	0.02781	0.0913544	0.476645	0.198603	0	0.459074	0.0314676	0.163514	0.871737	0.82332	-0.280476
ENSMUSG00000016758	6.73884	5.64647	5.4904	5.95857	6.48029	9.60868	11.0067	9.0319	0.0922607	1.51578	0.600064
ENSMUSG00000016756	0.036286	0.107846	0.0947686	0.0796334	0.0521142	0.0456375	0.058655	0.0521356	0.2854	0.654695	-0.611106
ENSMUSG00000016757	0.275603	0.105623	0.204692	0.195306	0	0.0151651	0	0.00505503	0.0184679	0.0258826	-5.27187
ENSMUSG00000114673	0	0	0	0	0	0.139158	0	0.046386	0.373901	#DIV/0!	#DIV/0!
ENSMUSG00000059824	0.0738503	0.0202162	0.0210958	0.0383874	0	0	0	0	0.0963789	0	#NUM!
ENSMUSG00000059821	0	0	0.0264736	0.00882454	0	0	0	0	0.373901	0	#NUM!
ENSMUSG00000059820	12.1712	11.4396	11.3321	11.6476	10.7432	11.3944	11.269	11.1356	0.196286	0.956036	-0.0648636
ENSMUSG00000108308	0	0	0	0	0.0662142	0	0	0.0220714	0.373901	#DIV/0!	#DIV/0!
ENSMUSG00000050965	0.147487	0	0.301935	0.149807	0.0247125	0.0270516	0	0.0172547	0.204781	0.115179	-3.11805
ENSMUSG00000050967	0	0.00993384	0	0.00331128	0.00912063	0.0299517	0.0205307	0.0198677	0.0736372	6	2.58496
ENSMUSG00000050966	2.73803	3.54321	4.15558	3.47894	2.82217	2.95233	3.42674	3.06708	0.41157	0.881614	-0.181781
ENSMUSG00000105156	30.8029	38.4302	30.2899	33.1743	61.7472	44.7872	38.6564	48.3969	0.108478	1.45887	0.544849
ENSMUSG00000105150	0	0.0341269	0	0.0113756	0	0	0	0	0.373901	0	#NUM!
ENSMUSG00000105153	87.435	70.0243	44.1319	67.1971	300.222	215.756	300.256	272.078	0.002666	4.04895	2.01755
ENSMUSG00000054051	3.81862	4.39686	2.61645	3.61064	3.44325	5.16274	4.42479	4.34359	0.368144	1.203	0.266634
ENSMUSG00000054057	0.212658	0	0.280371	0.164343	0	0	0	0	0.123565	0	#NUM!
ENSMUSG00000096910	198.971	265.485	190.305	218.254	286.349	324.368	289.957	300.225	0.0371238	1.37558	0.460036
ENSMUSG00000096911	0.0878164	0.0480787	0.0501705	0.0620219	0.0662142	0.217445	0.149049	0.144236	0.145667	2.32557	1.21758
ENSMUSG00000096916	1.82013	1.7672	1.81335	1.80023	0.874365	1.88465	3.29726	2.01876	0.771387	1.12139	0.165287
ENSMUSG00000096917	44.2557	47.1205	27.1929	39.523	107.912	71.0819	93.0976	90.6971	0.0144365	2.29479	1.19836
ENSMUSG00000028309	27.4852	30.1622	29.4819	29.0431	20.6878	26.2172	25.8152	24.2401	0.0697268	0.834625	-0.260799
ENSMUSG00000038936	2.2726	0.136025	2.24604	1.55155	0.0808108	0	0	0.0269369	0.0977131	0.0173613	-5.84798
ENSMUSG00000107460	0.0803175	0.0439731	0.0458863	0.0567257	0.0201867	0.0220974	0.0681608	0.036815	0.367837	0.649	-0.62371
ENSMUSG00000038930	0.146945	0.0689583	0.159908	0.12527	0.182905	0.0308026	0.190025	0.134577	0.882672	1.07429	0.10339
ENSMUSG00000038932	0.802871	1.62448	1.63533	1.35423	1.57923	0.998807	0.829469	1.13583	0.573913	0.838734	-0.253715
ENSMUSG00000086835	0	0	0.735131	0.245044	0	0	0	0	0.373901	0	#NUM!
ENSMUSG00000086837	0.173587	0	0.330574	0.168054	0	0	0	0	0.153163	0	#NUM!
ENSMUSG00000038092	0.178368	0	0	0.0594561	0	0	0	0	0.373901	0	#NUM!
ENSMUSG00000038095	2.6835	1.7606	3.36398	2.60269	1.09251	1.75727	1.92287	1.59088	0.128553	0.611245	-0.710176
ENSMUSG00000038094	0.0354789	0.135971	0.0101348	0.0605282	0.419105	0	0	0.139702	0.613814	2.30804	1.20667
ENSMUSG00000021549	15.6943	20.2186	14.3617	16.7582	24.7487	21.035	20.8421	22.2086	0.0668551	1.32524	0.406251
ENSMUSG00000021548	2.86525	2.66972	2.21649	2.58382	2.5943	2.13478	2.01373	2.2476	0.267348	0.869876	-0.201119
ENSMUSG00000030649	0.621002	0.468956	0.489359	0.526439	0.538207	1.02512	0.642102	0.735143	0.250757	1.39644	0.481758
ENSMUSG00000030647	41.9202	12.6792	40.4462	31.6819	7.9573	9.35569	8.37552	8.56284	0.0720977	0.270276	-1.8875
ENSMUSG00000030643	0.435557	0.489478	0.392903	0.439313	0.409077	0.201824	0.239937	0.283612	0.0887492	0.645581	-0.631329
ENSMUSG00000030641	39.481	50.8475	38.0509	42.7931	53.3028	45.9622	49.825	49.6967	0.205391	1.16132	0.21577
ENSMUSG00000102764	0.1136	0	0.0556296	0.05641	0	0	0	0	0.160544	0	#NUM!
ENSMUSG00000074139	0	0.061304	0	0.0204347	0	0	0	0	0.373901	0	#NUM!
ENSMUSG00000024118	0.43323	0.189752	0.767278	0.46342	0.435545	0.0238385	0.196084	0.218489	0.299401	0.471471	-1.08476
ENSMUSG00000074136	0.343615	0.222965	0.130874	0.232485	0.102356	0.196077	0.244805	0.18108	0.527828	0.778888	-0.360512
ENSMUSG00000024114	0	0	0	0	0	0.0705476	0	0.0235159	0.373901	#DIV/0!	#DIV/0!
ENSMUSG00000024112	0.0282999	0.0247904	0.0582051	0.0370985	0.0227609	0.0311441	0.064044	0.0393164	0.899357	1.05978	0.0837704
ENSMUSG00000079559	0	0	0	0	0	0	0	0	#DIV/0!	#DIV/0!	#DIV/0!
ENSMUSG00000079555	292.68	347.177	295.423	311.76	375.745	310.627	331.4	339.257	0.352098	1.0882	0.121943
ENSMUSG00000079554	0.105327	0.031454	0.0765859	0.0711224	0.0288791	0	0	0.00962636	0.0593828	0.135349	-2.88524
ENSMUSG00000079557	0.949078	0.585194	0.894925	0.809732	0.555815	0.973479	0.542165	0.690486	0.54673	0.852734	-0.229832
ENSMUSG00000079550	0	0.00856676	0.0268185	0.0117951	0	0	0	0	0.210105	0	#NUM!
ENSMUSG00000045822	58.3397	54.9658	59.9453	57.7503	33.9518	43.3184	46.479	41.2498	0.0150131	0.714278	-0.485442
ENSMUSG00000006050	14.0506	1.82141	13.1428	9.67161	0.842083	1.45409	1.73536	1.34384	0.102234	0.138947	-2.84739
ENSMUSG00000045827	4.06452	1.92223	2.81905	2.93527	1.06528	2.15818	0.823184	1.34888	0.100154	0.459543	-1.12173
ENSMUSG00000021895	2.49011	1.84448	3.05447	2.46302	2.50342	2.57917	2.08559	2.38939	0.856461	0.970106	-0.043785
ENSMUSG00000006058	1.83713	0.226026	1.93405	1.3324	0	0.227165	0.140141	0.122435	0.0959126	0.0918906	-3.44394
ENSMUSG00000021891	7.9848	7.45161	6.76496	7.40045	9.53262	9.61109	11.8841	10.3426	0.0256011	1.39756	0.482913
ENSMUSG00000021890	6.92361	2.84118	4.84199	4.86892	2.41196	0.932699	1.51963	1.62143	0.0607795	0.333016	-1.58634
ENSMUSG00000021893	19.9762	21.8863	18.5163	20.1263	25.6113	21.1358	21.5598	22.769	0.200961	1.13131	0.177989
ENSMUSG00000021892	0.916937	1.00403	1.16632	1.0291	0	0.190394	0.0391523	0.0765156	0.000519106	0.0743522	-3.74948
ENSMUSG00000102404	0	0.315799	0.329539	0.215112	0	0	0.293703	0.0979011	0.465633	0.455116	-1.13569
ENSMUSG00000097027	2.6059	3.21924	1.27246	2.36587	3.67223	2.94133	3.07465	3.2294	0.234244	1.365	0.448899
ENSMUSG00000036721	1.4469	1.2336	1.28728	1.32259	1.12151	0.61991	1.53722	1.09288	0.447187	0.826317	-0.275233
ENSMUSG00000031112	0	0	0.035936	0.0119787	0	0	0	0	0.373901	0	#NUM!
ENSMUSG00000031119	1.1256	0.0228242	0.52398	0.557467	0.481983	0.596421	0.849092	0.642499	0.813081	1.15253	0.204807
ENSMUSG00000043301	0.0475792	0	0	0.0158597	0	0	0.0215348	0.00717825	0.644175	0.452609	-1.14366
ENSMUSG00000043300	8.39231	2.50621	7.2542	6.05091	0.575261	1.37936	1.54157	1.1654	0.0555821	0.192599	-2.37633
ENSMUSG00000006589	2.77148	0.86171	4.33962	2.6576	0.48158	0.225927	0.85175	0.519752	0.104584	0.195572	-2.35423
ENSMUSG00000045790	0.28227	0.254537	0.113833	0.21688	0.133543	0.219274	0.131515	0.161444	0.405134	0.744393	-0.425863
ENSMUSG00000045795	9.93469	8.26828	14.0156	10.7395	8.93828	9.80344	9.23324	9.32499	0.458497	0.868288	-0.203754
ENSMUSG00000006586	19.2665	25.1866	22.5221	22.3251	18.2248	20.1408	18.3438	18.9031	0.133341	0.846722	-0.240039
ENSMUSG00000006587	0.509138	0.185832	0.542969	0.412647	0.136496	0.373538	0.153627	0.22122	0.234982	0.536101	-0.899424
ENSMUSG00000095531	0.391904	0	0	0.130635	0	0	0	0	0.373901	0	#NUM!
ENSMUSG00000083927	0	0	0.379217	0.126406	0	0	0	0	0.373901	0	#NUM!
ENSMUSG00000083921	0	0.392903	0.409997	0.267633	0	1.77697	0	0.592325	0.621214	2.21319	1.14613
ENSMUSG00000001588	0	0.0124041	0.0129437	0.00844927	0	0	0	0	0.116297	0	#NUM!
ENSMUSG00000083923	0	0	0	0	0	0	0	0	#DIV/0!	#DIV/0!	#DIV/0!
ENSMUSG00000083922	0	0	0	0	0	0	0.155152	0.0517173	0.373901	#DIV/0!	#DIV/0!
ENSMUSG00000106518	0	0	0.0258875	0.00862916	0	0	0	0	0.373901	0	#NUM!
ENSMUSG00000080298	1.29292	0.861748	0.385389	0.846687	0.339087	0.123727	1.27215	0.578322	0.574205	0.68304	-0.549957
ENSMUSG00000103753	0	0	0	0	0	0	0	0	#DIV/0!	#DIV/0!	#DIV/0!
ENSMUSG00000103756	0	0	0.0554342	0.0184781	0	0	0	0	0.373901	0	#NUM!
ENSMUSG00000023439	0.0629846	0.114945	0	0.0593099	0	0	0	0	0.148869	0	#NUM!
ENSMUSG00000026260	1.21101	0.799253	1.36477	1.12501	0.850568	1.05887	1.08872	0.999385	0.533714	0.888334	-0.170826
ENSMUSG00000069439	0	0	0.176862	0.0589539	0.622451	0	0	0.207484	0.52893	3.51942	1.81534
ENSMUSG00000026269	0.21013	0.0191741	0.273447	0.167584	0	0.0192707	0.00660465	0.00862512	0.106707	0.0514675	-4.28019
ENSMUSG00000052544	2.54358	3.16192	3.10292	2.93614	2.70542	2.10279	2.71128	2.5065	0.202376	0.85367	-0.22825
ENSMUSG00000077256	0	0	0	0	0	0	0	0	#DIV/0!	#DIV/0!	#DIV/0!
ENSMUSG00000028978	0.0133733	0.0732176	0.0458419	0.0441443	0.0672238	0.0588693	0.0453966	0.0571632	0.518874	1.29492	0.372861
ENSMUSG00000026401	0.329901	0.469607	0.942382	0.58063	0.265331	0.471974	1.00788	0.58173	0.997142	1.00189	0.00273035
ENSMUSG00000091071	0	0	0.0429229	0.0143076	0	0	0	0	0.373901	0	#NUM!
ENSMUSG00000054863	0.53649	0.0469958	0.637526	0.407004	0.474634	0.0236163	0	0.166083	0.370384	0.408064	-1.29313
ENSMUSG00000091076	0	0.117535	0	0.0391784	0	0	0	0	0.373901	0	#NUM!
ENSMUSG00000100336	0.0819251	0	0	0.0273084	0	0	0.0927	0.0309	0.934781	1.13152	0.178265
ENSMUSG00000100337	0	0	0	0	0	0	0	0	#DIV/0!	#DIV/0!	#DIV/0!
ENSMUSG00000100335	3.30632	2.4471	3.04329	2.93224	4.67821	3.57123	4.39935	4.21626	0.0373473	1.4379	0.523963
ENSMUSG00000105971	0	0.220293	0	0.0734309	0	0	0	0	0.373901	0	#NUM!
ENSMUSG00000105970	0.0957022	0	0	0.0319007	0	0	0	0	0.373901	0	#NUM!
ENSMUSG00000105977	0.891265	2.73258	1.42573	1.68319	1.43365	0.588503	0.806789	0.942979	0.286721	0.560233	-0.835901
ENSMUSG00000105976	0	0	0.120957	0.040319	0	0	0	0	0.373901	0	#NUM!
ENSMUSG00000105975	0	0.046048	0.0160171	0.0206884	0	0.0308534	0	0.0102845	0.572935	0.497113	-1.00835
ENSMUSG00000059434	7.32955	8.79341	5.14147	7.08815	12.7639	14.3227	15.6784	14.255	0.00612549	2.01111	1.00799
ENSMUSG00000025794	55.0242	7.87948	76.8307	46.5781	5.92214	6.15118	6.32457	6.13263	0.11776	0.131663	-2.92507
ENSMUSG00000025795	8.6224	10.9121	10.7433	10.0926	8.00055	7.80415	8.02414	7.94295	0.0439019	0.787006	-0.345553
ENSMUSG00000025792	0.335869	0	0.310672	0.215514	0	0.0352023	0	0.0117341	0.133934	0.0544471	-4.199
ENSMUSG00000025793	0.849846	0.384364	1.13993	0.791381	0.501488	0.569286	1.00343	0.691401	0.730376	0.873664	-0.194849
ENSMUSG00000025790	18.6499	14.8661	22.3976	18.6379	12.987	11.9772	13.5471	12.8371	0.0593935	0.688765	-0.537917
ENSMUSG00000025791	2.97007	0.145001	3.71791	2.27766	0.0190187	0	0.256869	0.0919626	0.115692	0.0403759	-4.63036
ENSMUSG00000020315	9.64148	10.4051	10.7675	10.2714	13.1802	10.826	10.7773	11.5945	0.198582	1.12882	0.174815
ENSMUSG00000034224	0.521157	0.0864633	0.757892	0.455171	0.904991	1.04279	1.41171	1.11983	0.0552658	2.46024	1.2988
ENSMUSG00000020317	0.141326	0	0	0.0471087	0	0	0	0	0.373901	0	#NUM!
ENSMUSG00000020311	4.01726	1.52196	3.07951	2.87291	1.9086	1.06328	1.18915	1.38701	0.12726	0.482789	-1.05054
ENSMUSG00000020310	0	0	0.0439691	0.0146564	0	0.0846964	0	0.0282321	0.691507	1.92627	0.945811
ENSMUSG00000020312	0.0509201	0	0	0.0169734	0	0	0	0	0.373901	0	#NUM!
ENSMUSG00000070709	0.249905	0.0724346	0.142774	0.155038	0.177346	0.0485331	0.124753	0.116877	0.581533	0.753864	-0.407624
ENSMUSG00000070708	0.0672244	0.220829	0.0768121	0.121622	0.337918	0.0739805	0.304264	0.238721	0.292488	1.96281	0.972923
ENSMUSG00000109964	0.868502	0.118874	0.248093	0.411823	0.327429	0.716841	0.245682	0.429984	0.950197	1.0441	0.0622582
ENSMUSG00000070705	0.220908	0.0345557	0.685124	0.313529	0.0634537	0	0	0.0211512	0.207363	0.0674618	-3.88978
ENSMUSG00000070704	0	0	0.153326	0.0511086	0	0	0	0	0.373901	0	#NUM!
ENSMUSG00000070702	0	0	0	0	0.00889287	0	0	0.00296429	0.373901	#DIV/0!	#DIV/0!
ENSMUSG00000106717	0	0	0	0	0.0139863	0	0	0.00466211	0.373901	#DIV/0!	#DIV/0!
ENSMUSG00000106718	14.2477	18.054	22.5596	18.2871	5.13497	8.97388	8.34809	7.48565	0.0157376	0.40934	-1.28863
ENSMUSG00000076666	0	0	0	0	0	0	0	0	#DIV/0!	#DIV/0!	#DIV/0!
ENSMUSG00000022218	0.20221	0.080515	0.210045	0.164257	0.110886	0.0202302	0.145603	0.0922397	0.269063	0.561558	-0.832492
ENSMUSG00000022219	0.185058	0	0	0.0616862	0	0	0	0	0.373901	0	#NUM!
ENSMUSG00000022212	0	0	0	0	0	0.0285704	0.0440636	0.0242113	0.13389	#DIV/0!	#DIV/0!
ENSMUSG00000025245	5.73792	5.84887	4.60865	5.39848	5.11601	5.44211	5.60672	5.38828	0.981858	0.998111	-0.00272853
ENSMUSG00000025246	5.43025	0.815112	3.50079	3.24872	0.386009	0.526025	0.691583	0.534539	0.113008	0.164538	-2.6035
ENSMUSG00000025240	9.63845	10.5701	7.43216	9.21358	9.28868	8.85011	9.9694	9.3694	0.882058	1.01691	0.0241951
ENSMUSG00000022217	0.0448344	0	0.0256144	0.023483	0	0	0	0	0.144838	0	#NUM!
ENSMUSG00000022214	0.493012	0.232431	0.305136	0.343526	0.254707	0.293887	0.309919	0.286171	0.509782	0.83304	-0.263542
ENSMUSG00000025243	0.317131	0.127562	0.340176	0.261623	0.514025	0.249288	0.278285	0.347199	0.470729	1.3271	0.408274
ENSMUSG00000074284	0.0376934	0	0.129208	0.0556337	0	0	0	0	0.220608	0	#NUM!
ENSMUSG00000019579	8.55486	0.136154	9.09301	5.92801	0.900061	0.246313	0.168838	0.438404	0.132225	0.0739546	-3.75722
ENSMUSG00000074283	7.14289	5.42747	7.92475	6.8317	7.92001	6.2015	5.92847	6.68333	0.885319	0.978281	-0.0316795
ENSMUSG00000074280	1.08085	0.295878	1.08063	0.819119	1.22245	0.892107	0.764379	0.959647	0.658751	1.17156	0.228431
ENSMUSG00000074281	0.0226562	0.0744244	0.0258875	0.0409894	0	0	0.025636	0.00854533	0.159441	0.208477	-2.26204
ENSMUSG00000069301	0.113935	0	0	0.0379783	0	0	0	0	0.373901	0	#NUM!
ENSMUSG00000069300	0	0.130685	0	0.0435616	0	0.131343	0.270092	0.133812	0.369459	3.07178	1.61908
ENSMUSG00000069305	0	0	0	0	0	0	0	0	#DIV/0!	#DIV/0!	#DIV/0!
ENSMUSG00000041607	0.34853	0.0792071	0.548517	0.325418	0.0264447	0.0289478	0.0297637	0.0283854	0.0942708	0.0872275	-3.51907
ENSMUSG00000024283	3.62396	1.21785	4.56443	3.13542	1.42565	1.38719	1.39483	1.40256	0.157047	0.447327	-1.1606
ENSMUSG00000105873	0.057501	0	0	0.019167	0.0578083	0	0	0.0192694	0.997174	1.00534	0.00768899
ENSMUSG00000105870	0.550749	0	0	0.183583	0	0.808133	0	0.269378	0.805409	1.46733	0.553198
ENSMUSG00000024287	77.5195	73.095	61.2233	70.6126	147.293	125.915	136.406	136.538	0.00110488	1.93362	0.951304
ENSMUSG00000062727	0.348268	0	0	0.116089	0.11671	0.766538	0.262715	0.381987	0.309282	3.29046	1.71829
ENSMUSG00000062729	0.122389	0	0.069922	0.0641035	0	0	0	0	0.144838	0	#NUM!
ENSMUSG00000092187	0	0	0	0	0.162914	0	0	0.0543047	0.373901	#DIV/0!	#DIV/0!
ENSMUSG00000109143	0.699474	0.095739	0.999044	0.598086	0.527409	0.288665	0.296802	0.370958	0.458187	0.620243	-0.689095
ENSMUSG00000103760	0.12674	0	1.73779	0.621509	0.254834	0	0	0.0849446	0.396624	0.136675	-2.87118
ENSMUSG00000109147	0	0	0.0853526	0.0284509	0	0	0	0	0.373901	0	#NUM!
ENSMUSG00000060397	0.216329	0	0.262631	0.159653	0	0	0	0	0.119821	0	#NUM!
ENSMUSG00000109148	0	0	0.068259	0.022753	0	0	0	0	0.373901	0	#NUM!
ENSMUSG00000109149	0	0.0525007	0	0.0175002	0	0	0	0	0.373901	0	#NUM!
ENSMUSG00000101373	49.1946	115.268	39.4559	67.9727	127.29	130.239	93.0657	116.865	0.140308	1.71929	0.781814
ENSMUSG00000068149	0.756965	0.069072	0	0.275346	0.824428	0.485941	0.999277	0.769882	0.157452	2.79605	1.48339
ENSMUSG00000101376	0.183583	0.80408	0.209766	0.399143	1.29195	1.8183	0	1.03675	0.331087	2.59744	1.37709
ENSMUSG00000068141	5.75609	4.7061	11.3125	7.25823	2.08327	3.63183	2.51842	2.7445	0.0981492	0.378123	-1.40307
ENSMUSG00000019809	8.65016	7.60806	5.5014	7.25321	10.1145	7.19737	7.69046	8.33412	0.450023	1.14903	0.20041
ENSMUSG00000019808	0.0376934	0	0	0.0125645	0	0	0.127953	0.0426509	0.535731	3.39457	1.76323
ENSMUSG00000114229	0	0.0651314	0	0.0217105	0	0	0	0	0.373901	0	#NUM!
ENSMUSG00000019804	31.5204	11.7331	34.9882	26.0806	3.22393	2.7544	2.43379	2.80404	0.0325286	0.107514	-3.2174
ENSMUSG00000019806	2.37955	2.44765	1.75083	2.19268	5.38864	4.52321	5.11986	5.01057	0.00113794	2.28514	1.19228
ENSMUSG00000019803	20.519	22.7941	26.5931	23.3021	36.7065	31.0041	29.216	32.3089	0.0349288	1.38652	0.47147
ENSMUSG00000019802	6.85464	4.24865	5.7269	5.61006	5.07046	5.10054	5.30124	5.15741	0.582568	0.919315	-0.121369
ENSMUSG00000062896	0	0.160496	0	0.0534987	0	0	0	0	0.373901	0	#NUM!
ENSMUSG00000104476	0.0459402	0	0.0262462	0.0240621	0	0	0	0	0.144838	0	#NUM!
ENSMUSG00000104479	0.647473	0.0977892	0.28062	0.341961	0.583595	0.417699	0.656841	0.552711	0.298237	1.6163	0.692695
ENSMUSG00000038563	5.91916	6.42807	6.72999	6.35908	6.14654	7.83185	7.22642	7.06827	0.264341	1.11152	0.15254
ENSMUSG00000038567	0	0.0509891	0.0177358	0.0229083	0	0	0	0	0.20008	0	#NUM!
ENSMUSG00000038564	0.559516	0.21946	0.419849	0.399608	0	0	0.14174	0.0472466	0.0322657	0.118232	-3.0803
ENSMUSG00000038569	0.242922	0.0419993	0.146089	0.14367	0.089976	0.168844	0.318273	0.192364	0.61178	1.33893	0.421081
ENSMUSG00000035270	0.125113	0.019571	0.0748825	0.073189	0.107813	0.0458958	0.0943791	0.0826961	0.803773	1.1299	0.176192
ENSMUSG00000070319	31.9463	4.39164	33.1292	23.1557	0.812026	3.00382	1.57576	1.7972	0.0857541	0.0776138	-3.68754
ENSMUSG00000070315	0.092809	0	0.0424183	0.0450757	0	0	0.0105015	0.00350051	0.199138	0.0776585	-3.68671
ENSMUSG00000070313	0.0223628	0.0979475	0	0.0401034	0.472128	0.0738308	0.75912	0.435026	0.120742	10.8476	3.43931
ENSMUSG00000035273	18.5609	19.4807	14.3662	17.4693	10.0016	10.2737	14.12	11.4651	0.0435106	0.6563	-0.607573
ENSMUSG00000027556	0.531331	0.339382	0.101185	0.323966	0	0.0974551	0.801618	0.299691	0.935427	0.925068	-0.112368
ENSMUSG00000105852	0	0	0.0395611	0.013187	0	0	0	0	0.373901	0	#NUM!
ENSMUSG00000035277	0.0755069	0	0.158172	0.0778931	0.0759104	0.0138492	0.0142396	0.0346664	0.437035	0.445051	-1.16796
ENSMUSG00000113790	0	0	0.118683	0.0395611	0	0	0	0	0.373901	0	#NUM!
ENSMUSG00000113793	0.135437	0.741508	0.154754	0.3439	0.272322	0	0	0.0907741	0.311355	0.263955	-1.92164
ENSMUSG00000113794	0	0	0.0580861	0.019362	0	0	0	0	0.373901	0	#NUM!
ENSMUSG00000113796	0	0.101126	0.281402	0.127509	0	0.0677571	0	0.0225857	0.286271	0.17713	-2.49712
ENSMUSG00000113798	0	0.480215	0.501108	0.327107	0	0	0	0	0.116297	0	#NUM!
ENSMUSG00000113799	0.340576	0.0932312	0.0972875	0.177032	0.342396	0.374804	0.385369	0.367523	0.0828726	2.07603	1.05383
ENSMUSG00000112930	0	0	0.052925	0.0176417	0	0	0	0	0.373901	0	#NUM!
ENSMUSG00000085172	2.86313	2.19456	5.97045	3.67605	1.94294	1.9693	2.59176	2.168	0.271231	0.589764	-0.76179
ENSMUSG00000085174	0	0.0307767	0	0.0102589	0	0	0	0	0.373901	0	#NUM!
ENSMUSG00000085175	2.12292	0.205109	1.7836	1.37055	0.313863	0	0	0.104621	0.102539	0.0763353	-3.71151
ENSMUSG00000085176	5.842	5.56906	4.24072	5.21726	8.3607	3.25238	8.86565	6.82625	0.435771	1.3084	0.3878
ENSMUSG00000085177	0	0	0	0	0	0	0	0	#DIV/0!	#DIV/0!	#DIV/0!
ENSMUSG00000102137	0	0	0	0	0	0	0	0	#DIV/0!	#DIV/0!	#DIV/0!
ENSMUSG00000102133	0	0	0.0824277	0.0274759	0	0	0	0	0.373901	0	#NUM!
ENSMUSG00000073656	0.266145	0.327853	0.342117	0.312038	0.234122	0.768845	0.865805	0.622924	0.191087	1.99631	0.997333
ENSMUSG00000073650	0	0	0	0	0	0	0	0	#DIV/0!	#DIV/0!	#DIV/0!
ENSMUSG00000039217	0	0	0	0	0	0.235934	0	0.0786447	0.373901	#DIV/0!	#DIV/0!
ENSMUSG00000073652	0.237841	0	0.0603918	0.099411	0.531361	0.0290827	0.149513	0.236652	0.458302	2.38054	1.25129
ENSMUSG00000039218	12.217	13.6915	13.6145	13.1743	11.5539	10.3827	12.0873	11.3413	0.0577375	0.860862	-0.216146
ENSMUSG00000039219	2.67742	1.70126	3.07789	2.48552	1.0839	1.1829	1.10568	1.12416	0.0293499	0.452283	-1.1447
ENSMUSG00000073658	0	0.095437	0	0.0318123	0	0.095918	0	0.0319727	0.997334	1.00504	0.00725263
ENSMUSG00000090585	0	0	0	0	0.0193029	0	0	0.0064343	0.373901	#DIV/0!	#DIV/0!
ENSMUSG00000108469	0.807872	0	0	0.269291	0	0	0	0	0.373901	0	#NUM!
ENSMUSG00000054770	0.315203	0.303165	0.384493	0.334287	0.124186	0.257817	0.221707	0.201236	0.0481073	0.601987	-0.732195
ENSMUSG00000091183	9.70187	9.48643	7.76732	8.9852	6.10015	9.42711	11.6755	9.06758	0.964333	1.00917	0.0131657
ENSMUSG00000014355	8.3744	6.95067	9.01346	8.11284	8.24964	6.19981	7.06665	7.17203	0.331068	0.884034	-0.177826
ENSMUSG00000014353	20.1484	18.7684	28.866	22.5943	17.5363	16.994	17.1975	17.2426	0.166123	0.763142	-0.389977
ENSMUSG00000038894	0.270918	0	0.159771	0.143563	0	0	0	0	0.141902	0	#NUM!
ENSMUSG00000022678	11.1724	8.87311	9.96837	10.0046	4.9747	5.73018	5.71612	5.47367	0.00308282	0.547114	-0.870087
ENSMUSG00000022679	6.73095	7.16107	4.61792	6.16998	7.62387	5.57982	7.73263	6.97877	0.485103	1.13108	0.177707
ENSMUSG00000066724	1.62777	0.0938094	1.0768	0.932792	0	0.0942822	0.0969398	0.0637407	0.125491	0.0683332	-3.87127
ENSMUSG00000056959	0.422669	0	0.279604	0.234091	0	0.269296	0.176201	0.148499	0.591894	0.634365	-0.656615
ENSMUSG00000066720	0	0.168661	0.175999	0.114887	0	0.0847554	0	0.0282518	0.247585	0.24591	-2.0238
ENSMUSG00000066721	0.02016	0.0220748	0	0.0140783	0.162142	0.0443721	0	0.0688379	0.325404	4.88966	2.28973
ENSMUSG00000056952	0.327065	0.153485	0.338121	0.27289	0.14092	0.102839	0.669672	0.304477	0.87759	1.11575	0.158012
ENSMUSG00000022671	2.10125	0.783263	1.5836	1.48937	0.0898928	0.0984013	0.354113	0.180802	0.0291269	0.121395	-3.04222
ENSMUSG00000022672	1.07274	0.922266	0.981544	0.992182	0.535021	0.79318	0.734933	0.687711	0.0273153	0.69313	-0.528801
ENSMUSG00000022673	33.9957	35.64	37.4545	35.6967	20.7262	26.6021	31.5505	26.293	0.0457715	0.736565	-0.441116
ENSMUSG00000022674	2.18449	1.67014	1.7428	1.86581	1.41646	0.896177	1.57961	1.29741	0.0952786	0.695364	-0.524161
ENSMUSG00000112477	0	0	0	0	0	0	0	0	#DIV/0!	#DIV/0!	#DIV/0!
ENSMUSG00000022676	0.97947	0.238334	1.18134	0.799715	0.683823	0.688664	0.123144	0.498543	0.429074	0.623401	-0.681768
ENSMUSG00000022677	24.0648	26.3918	26.7643	25.7403	28.9335	36.9438	37.7291	34.5355	0.0400479	1.34169	0.42405
ENSMUSG00000061518	10.1117	6.31581	10.252	8.8932	11.7049	8.89454	12.3683	10.9892	0.278281	1.23569	0.305319
ENSMUSG00000069763	0	0	0.0714653	0.0238218	0.408715	0	0	0.136238	0.461932	5.71906	2.51578
ENSMUSG00000061510	0	0	0	0	0	0.0624995	0	0.0208332	0.373901	#DIV/0!	#DIV/0!
ENSMUSG00000069769	6.38884	2.43656	7.25756	5.36099	1.9648	2.08649	2.45177	2.16769	0.0988584	0.404344	-1.30634
ENSMUSG00000113728	0	0	0.0526163	0.0175388	0	0	0	0	0.373901	0	#NUM!
ENSMUSG00000055421	30.2647	31.6317	34.5252	32.1405	29.4436	28.474	30.9635	29.627	0.158028	0.921796	-0.117481
ENSMUSG00000015002	8.20822	6.36347	7.9842	7.51863	6.47349	6.44992	6.63733	6.52024	0.162619	0.867212	-0.205544
ENSMUSG00000004896	0.121983	0.190814	0.248895	0.187231	0	0.0287663	0.0394363	0.0227342	0.0129506	0.121423	-3.04188
ENSMUSG00000004897	21.7726	14.616	32.1302	22.8396	8.64341	13.97	10.9252	11.1796	0.0932072	0.489481	-1.03067
ENSMUSG00000024539	39.5739	44.3396	47.3799	43.7645	54.2205	53.9037	47.5199	51.8814	0.0615524	1.18547	0.245456
ENSMUSG00000024538	24.5784	1.69382	14.6802	13.6508	1.72795	2.97913	1.70172	2.13627	0.157902	0.156494	-2.67582
ENSMUSG00000024535	0.176357	0.321846	0.201509	0.233237	0	0	0	0	0.00653795	0	#NUM!
ENSMUSG00000024534	2.34622	0.548604	2.72274	1.87252	0.110567	0.645505	0.387159	0.381077	0.0961733	0.20351	-2.29683
ENSMUSG00000024537	0.469619	0.114272	2.14639	0.910093	0	0.057424	0.177128	0.078184	0.256375	0.0859077	-3.54107
ENSMUSG00000024533	46.7342	52.295	48.0092	49.0128	46.4975	38.4245	42.5429	42.4883	0.08572	0.866882	-0.206093
ENSMUSG00000024532	0.338317	0	0	0.112772	0	0	0	0	0.373901	0	#NUM!
ENSMUSG00000025171	1.4475	1.62462	1.65395	1.57536	0.400191	0.159298	0.0409471	0.200145	0.000373811	0.127048	-2.97656
ENSMUSG00000025176	0	0	0.111801	0.037267	0	0	0	0	0.373901	0	#NUM!
ENSMUSG00000068747	0.846873	0.407697	0.85087	0.701813	0.19817	0.594542	0.660866	0.484526	0.351308	0.690392	-0.534513
ENSMUSG00000052336	0	0	0	0	0	0	0	0	#DIV/0!	#DIV/0!	#DIV/0!
ENSMUSG00000052337	14.232	13.2281	16.5566	14.6722	9.93831	13.043	14.3084	12.4299	0.240951	0.847173	-0.239272
ENSMUSG00000025175	0	0	0	0	0	0	0.0142137	0.00473791	0.373901	#DIV/0!	#DIV/0!
ENSMUSG00000052334	1.75312	3.10982	1.16183	2.00826	2.92574	4.43742	2.61848	3.32721	0.176794	1.65677	0.72837
ENSMUSG00000021235	0.65072	0.0577725	0.30143	0.336641	0.017681	0.0193545	0.159201	0.0654122	0.202956	0.194308	-2.36358
ENSMUSG00000021234	1.03254	0.961667	1.83072	1.27498	0.787489	0.953453	1.54435	1.0951	0.644523	0.858917	-0.219409
ENSMUSG00000021236	1.7111	0.871686	2.77066	1.78448	0.386365	0.986848	1.19068	0.854631	0.196199	0.478924	-1.06213
ENSMUSG00000033917	6.9563	4.04096	8.76939	6.58888	4.16981	6.07401	7.42776	5.89053	0.697342	0.89401	-0.161636
ENSMUSG00000033916	24.5382	3.95743	23.0389	17.1782	3.68127	5.12872	5.86519	4.89173	0.138622	0.284764	-1.81216
ENSMUSG00000073139	13.3693	11.1239	14.3465	12.9466	6.96356	10.0426	13.7592	10.2551	0.285305	0.792112	-0.336224
ENSMUSG00000033918	77.6344	55.299	51.9944	61.6426	122.541	115.296	139.575	125.804	0.00402538	2.04086	1.02918
ENSMUSG00000021239	0.0332182	0.0909333	0.45547	0.193207	0	0.0913916	0.206729	0.0993736	0.553041	0.514337	-0.959215
ENSMUSG00000021238	6.04748	3.22202	3.85344	4.37431	4.61027	3.81652	4.11869	4.18183	0.838804	0.955996	-0.0649232
ENSMUSG00000030359	0.0775376	0.103769	0	0.0604357	0.0866133	0.0189623	0.126729	0.0774349	0.720492	1.28128	0.357583
ENSMUSG00000030357	3.1435	0.151538	2.68823	1.99443	0.178885	0.739752	0.469785	0.462808	0.180296	0.232051	-2.10749
ENSMUSG00000030351	0.0103752	0.0340821	0.154115	0.0661906	0	0	0	0	0.211041	0	#NUM!
ENSMUSG00000030352	4.69836	5.70408	5.74919	5.38388	1.96532	2.53027	3.66988	2.72182	0.0118509	0.50555	-0.984073
ENSMUSG00000108291	0	0	0.0267088	0.00890293	0	0	0	0	0.373901	0	#NUM!
ENSMUSG00000072888	0.0598683	0.196664	0	0.0855109	0.120376	0	0	0.0401255	0.555813	0.469244	-1.09159
ENSMUSG00000072889	24.6724	29.2957	25.7818	26.5833	24.0017	25.1388	26.8937	25.3448	0.489095	0.953409	-0.0688326
ENSMUSG00000108290	0	0	0.0417728	0.0139243	0	0	0	0	0.373901	0	#NUM!
ENSMUSG00000108293	0.0405121	0	0.04629	0.028934	0	0	0	0	0.117876	0	#NUM!
ENSMUSG00000072884	0.685249	0.840376	0.626385	0.717336	1.12981	0.784282	1.20958	1.04123	0.0896822	1.45152	0.537562
ENSMUSG00000108294	0.594177	0	0	0.198059	0.298676	0	0.336162	0.211613	0.954817	1.06843	0.0954966
ENSMUSG00000085917	0.464357	1.01693	1.59175	1.02435	0.933676	1.53308	0.52543	0.997394	0.953853	0.973689	-0.0384668
ENSMUSG00000085915	0.249474	0	0	0.083158	0	0	0	0	0.373901	0	#NUM!
ENSMUSG00000085912	0.056081	0.0204692	0	0.0255167	0	0	0	0	0.194381	0	#NUM!
ENSMUSG00000085913	0.109613	0	0.0939344	0.067849	0	0	0	0	0.118471	0	#NUM!
ENSMUSG00000085911	0.548743	0.480692	0.0627007	0.364045	0	0.724671	0	0.241557	0.68987	0.663536	-0.591754
ENSMUSG00000085918	0.110462	0	0.063108	0.0578566	0	0	0	0	0.144838	0	#NUM!
ENSMUSG00000100180	0	0.142818	0.248385	0.130401	0.218543	0.287075	0	0.168539	0.751806	1.29247	0.370131
ENSMUSG00000100182	0	0	0	0	0	0	0	0	#DIV/0!	#DIV/0!	#DIV/0!
ENSMUSG00000100185	0	0	0	0	0.233866	0	0	0.0779553	0.373901	#DIV/0!	#DIV/0!
ENSMUSG00000018819	2.48845	2.77158	3.53894	2.93299	3.83314	3.22043	4.1813	3.74496	0.126102	1.27684	0.352577
ENSMUSG00000086462	12.4388	13.3514	16.5037	14.098	19.3955	18.2143	16.6443	18.0847	0.0530886	1.28279	0.359283
ENSMUSG00000086460	0.221034	0.726085	0	0.315706	0	0	0.250105	0.0833682	0.370467	0.264069	-1.92101
ENSMUSG00000041889	0.022853	0	0.0522246	0.0250259	0	0.0251497	0	0.00838324	0.390134	0.334983	-1.57784
ENSMUSG00000086464	0	0	0.354717	0.118239	0	0.34164	0	0.11388	0.980089	0.963136	-0.0541889
ENSMUSG00000041886	0.0131474	0.0359904	0.00751125	0.018883	0	0	0.0297531	0.00991771	0.534213	0.525219	-0.92901
ENSMUSG00000086468	0	0.282743	0.221284	0.168009	0.0648992	0.142084	0	0.0689944	0.356923	0.410659	-1.28399
ENSMUSG00000031403	73.8835	98.3295	91.6987	87.9706	124.103	111.471	101.156	112.243	0.0696428	1.27592	0.351536
ENSMUSG00000041881	4.61299	0.569143	2.63546	2.60586	0.0326595	0.50051	0.330826	0.287999	0.119905	0.110519	-3.17763
ENSMUSG00000031400	13.5814	10.9227	16.0719	13.5253	24.4942	22.5083	16.2609	21.0878	0.0591117	1.55913	0.640744
ENSMUSG00000043036	0.0300685	0.00823113	0.0257678	0.0213558	0.0302292	0.272996	0	0.101075	0.409677	4.73291	2.24273
ENSMUSG00000100255	0	0	0.295967	0.0986556	0	0	0	0	0.373901	0	#NUM!
ENSMUSG00000098912	0.0159545	0.00436748	0.05469	0.025004	0.0120298	0.00438949	0.0451322	0.0205172	0.830951	0.820556	-0.285326
ENSMUSG00000098915	0.450722	0.0987064	0.206002	0.25181	0	0.198408	0.102	0.100136	0.271054	0.397665	-1.33037
ENSMUSG00000039763	0.124107	0.101921	0.709035	0.311688	0.0467887	0.0682897	0	0.0383595	0.243116	0.12307	-3.02245
ENSMUSG00000113769	0	0	0.069729	0.023243	0	0	0	0	0.373901	0	#NUM!
ENSMUSG00000032000	194.602	226.506	180.557	200.555	254.633	221.201	204.131	226.655	0.2643	1.13014	0.1765
ENSMUSG00000078875	0.0618565	0.0677318	0.0471191	0.0589024	0.020729	0.0680731	0.0933227	0.0607083	0.93892	1.03066	0.0435653
ENSMUSG00000078877	1.23771	0.960702	0.877187	1.0252	0.63004	0.758641	1.64869	1.01246	0.971756	0.98757	-0.0180456
ENSMUSG00000078876	0	0	0	0	0	0	0	0	#DIV/0!	#DIV/0!	#DIV/0!
ENSMUSG00000078870	2.3274	1.11022	2.1854	1.87434	4.67967	1.36941	4.82375	3.62428	0.215949	1.93363	0.951311
ENSMUSG00000078872	0.124737	1.00162	1.18773	0.771362	4.51453	0.869396	2.30533	2.56308	0.181676	3.3228	1.7324
ENSMUSG00000078879	0.0815924	0	0	0.0271975	0	0	0	0	0.373901	0	#NUM!
ENSMUSG00000078878	0.552585	0.266231	0.60614	0.474985	0.711088	0.535146	0.800335	0.68219	0.189305	1.43623	0.52229
ENSMUSG00000113244	0	0	0.0620435	0.0206812	0	0	0	0	0.373901	0	#NUM!
ENSMUSG00000113243	0	0	0	0	0	0.381266	0	0.127089	0.373901	#DIV/0!	#DIV/0!
ENSMUSG00000113240	0	0	0	0	0	0	1.52503	0.508343	0.373901	#DIV/0!	#DIV/0!
ENSMUSG00000015837	8.87494	1.29813	11.5706	7.24788	0.380732	0.887899	1.84449	1.03771	0.116089	0.143174	-2.80416
ENSMUSG00000015839	16.2456	9.94636	10.0631	12.085	11.6347	9.37171	9.98179	10.3294	0.467222	0.854726	-0.226465
ENSMUSG00000018042	3.49705	1.32333	5.83211	3.55083	0.736753	0.707445	0.814673	0.752957	0.0981468	0.212051	-2.23752
ENSMUSG00000027162	26.1075	29.1494	20.2365	25.1645	33.2757	33.1836	35.6127	34.024	0.0316535	1.35207	0.435165
ENSMUSG00000018040	0.0612735	0.0335467	0.0700125	0.0549442	0.102668	0.15734	0.0231108	0.0943731	0.385307	1.71762	0.780407
ENSMUSG00000027160	7.83629	11.1917	11.6112	10.2131	11.0294	11.619	9.20064	10.6164	0.787446	1.03949	0.0558733
ENSMUSG00000027167	11.9743	14.9535	10.4091	12.4456	12.0551	15.3221	11.8344	13.0705	0.738492	1.05021	0.0706755
ENSMUSG00000027166	10.5754	0.618772	5.76512	5.6531	0.446378	0.57747	0.137019	0.386955	0.141235	0.0684502	-3.8688
ENSMUSG00000027165	5.73327	3.47044	5.43215	4.87862	7.96586	4.87744	5.97709	6.27346	0.291523	1.28591	0.362787
ENSMUSG00000027164	1.87863	0.330052	1.18542	1.13137	0.126851	0.293144	0.467975	0.29599	0.142584	0.261621	-1.93445
ENSMUSG00000027168	0.00472537	0.0155226	0.0215973	0.0139484	0.0285037	0.0832044	0.0267343	0.0461475	0.16851	3.30844	1.72615
ENSMUSG00000063632	0.079786	0.0218411	0.0379856	0.0465375	0	0.0439023	0.0451398	0.0296807	0.500202	0.63778	-0.64887
ENSMUSG00000028971	0.244868	0	0.186528	0.143798	0	0	0.461789	0.15393	0.955526	1.07045	0.0982226
ENSMUSG00000085379	0.0172629	0	0.0394499	0.0189043	0	0.0189978	0	0.0063326	0.390134	0.334983	-1.57784
ENSMUSG00000045411	0.0527981	0.0346878	0.0965253	0.061337	0.0212321	0	0	0.00707736	0.0509401	0.115385	-3.11547
ENSMUSG00000045410	4.3721	2.2607	2.44579	3.0262	3.15924	2.0215	2.13001	2.43692	0.484758	0.805273	-0.31245
ENSMUSG00000045417	0	0	0	0	0	0	0	0	#DIV/0!	#DIV/0!	#DIV/0!
ENSMUSG00000045414	111.524	136.562	109.879	119.322	128.899	93.281	99.2504	107.143	0.433266	0.897937	-0.155314
ENSMUSG00000103261	0.0616036	0.215856	0	0.0924864	0.136252	0.122031	0.292765	0.183683	0.34039	1.98605	0.989901
ENSMUSG00000103260	0.0598359	0	0.102555	0.0541302	0.0300778	0.0329247	0	0.0210009	0.352971	0.387969	-1.36599
ENSMUSG00000103263	0	0	0	0	0	0	0	0	#DIV/0!	#DIV/0!	#DIV/0!
ENSMUSG00000017548	245.719	262.462	212.81	240.33	466.663	381.634	394.01	414.102	0.00456076	1.72305	0.784967
ENSMUSG00000103266	0	0.112258	0	0.0374193	0	0	0	0	0.373901	0	#NUM!
ENSMUSG00000041703	0.0226052	0	0	0.00753507	0	0.0124385	0	0.00414618	0.713658	0.550251	-0.861839
ENSMUSG00000041702	1.67898	0.544181	1.71508	1.31275	0.78996	0.565401	0.66113	0.672164	0.175731	0.512028	-0.965704
ENSMUSG00000041700	2.14991	2.09961	1.12868	1.79273	4.03071	4.12447	3.51751	3.8909	0.00536188	2.17037	1.11794
ENSMUSG00000041707	0	0	0	0	0.0377147	0	0	0.0125716	0.373901	#DIV/0!	#DIV/0!
ENSMUSG00000030342	20.7625	13.1434	21.4687	18.4582	6.08808	6.0098	8.80995	6.96928	0.0151669	0.377571	-1.40518
ENSMUSG00000041708	3.03632	2.57807	3.23416	2.94951	2.56103	3.72376	3.15906	3.14795	0.635876	1.06728	0.0939366
ENSMUSG00000030341	0.341233	0	0.243688	0.194974	0.107205	0	0	0.0357351	0.21293	0.183281	-2.44787
ENSMUSG00000030346	3.31803	3.62062	5.09	4.00955	2.55088	3.24718	4.41698	3.40501	0.477316	0.849226	-0.23578
ENSMUSG00000030345	0.399459	0.801901	1.39465	0.865336	1.02629	1.61188	1.8331	1.49043	0.171867	1.72237	0.784391
ENSMUSG00000108129	0	0.0816743	0	0.0272248	0	0	0	0	0.373901	0	#NUM!
ENSMUSG00000082588	0.471719	0.147578	0.230998	0.283432	0.270994	0.667449	0.381257	0.4399	0.364203	1.55205	0.634174
ENSMUSG00000082585	12.0238	9.89776	17.5388	13.1535	13.6312	12.6692	13.4123	13.2376	0.97253	1.00639	0.00919483
ENSMUSG00000100769	0	0.109219	0	0.0364062	0	0	0	0	0.373901	0	#NUM!
ENSMUSG00000005864	0.30352	0.0390999	0.122403	0.155008	0.0897476	0.353672	0.585867	0.343096	0.313283	2.21341	1.14627
ENSMUSG00000040078	30.5073	20.043	40.5146	30.3549	14.6986	22.171	21.1026	19.3241	0.157565	0.636604	-0.651532
ENSMUSG00000019027	0	0	0.0196208	0.00654025	0	0	0	0	0.373901	0	#NUM!
ENSMUSG00000000131	1.41412	1.03706	1.08964	1.18027	1.17214	1.06385	1.10862	1.11487	0.620374	0.944587	-0.0822441
ENSMUSG00000046879	0.123642	0	0.119541	0.0810611	0.038247	0	0	0.012749	0.183297	0.157276	-2.66863
ENSMUSG00000000134	1.5812	1.26097	2.58394	1.80871	1.04377	0.814241	1.70814	1.18872	0.266269	0.657221	-0.60555
ENSMUSG00000046876	5.143	6.25335	6.03987	5.81207	4.39591	5.57247	4.87124	4.94654	0.147077	0.851079	-0.232634
ENSMUSG00000046873	7.41519	7.79017	4.99868	6.73468	7.14145	5.99996	7.1653	6.7689	0.973147	1.00508	0.00731208
ENSMUSG00000034442	6.32928	8.25996	7.99945	7.52956	13.7651	10.2917	14.0896	12.7155	0.0187829	1.68874	0.755945
ENSMUSG00000034445	1.98691	1.80618	2.61297	2.13535	0.150756	0.866385	0.509033	0.508725	0.00706834	0.238239	-2.06952
ENSMUSG00000034449	0	0.188731	0.118165	0.102299	0	0	0	0	0.136706	0	#NUM!
ENSMUSG00000026749	0.330086	0.0225899	0.66593	0.339535	0	0.0113519	0	0.00378396	0.145067	0.0111445	-6.48752
ENSMUSG00000041062	0	0.207216	0.120129	0.109115	0.0211392	0.1157	0.142754	0.0931977	0.8324	0.854125	-0.227481
ENSMUSG00000041064	0.251862	0.0965245	0.0287783	0.125721	0.151925	0.152446	0.170992	0.158454	0.647537	1.26036	0.333835
ENSMUSG00000049691	0	0	0	0	0	0	0	0	#DIV/0!	#DIV/0!	#DIV/0!
ENSMUSG00000049690	6.3022	6.67578	5.8652	6.28106	3.83826	4.9906	4.99176	4.60687	0.0204766	0.733455	-0.44722
ENSMUSG00000110329	3.80049	3.83003	4.61153	4.08068	4.07439	6.40321	6.81204	5.76322	0.132652	1.41232	0.498063
ENSMUSG00000110320	0.076359	0	0	0.025453	0	0	0	0	0.373901	0	#NUM!
ENSMUSG00000110324	0	0	0	0	0	0	0	0	#DIV/0!	#DIV/0!	#DIV/0!
ENSMUSG00000008496	0.556406	0.667978	1.50132	0.908567	0.68069	0.582815	0.546146	0.603217	0.367474	0.663922	-0.590915
ENSMUSG00000044583	0.0406113	0	0.170146	0.0702524	0	0	0	0	0.242743	0	#NUM!
ENSMUSG00000104325	0.0885552	0	0	0.0295184	0	0	0	0	0.373901	0	#NUM!
ENSMUSG00000057561	6.9289	1.05083	8.61892	5.53288	0.463109	0.232349	0.629823	0.44176	0.0909155	0.0798426	-3.6467
ENSMUSG00000003444	0.301959	0.188937	0.197157	0.229351	0	0	0	0	0.00323676	0	#NUM!
ENSMUSG00000049526	0.194572	0	0.0741075	0.0895598	0	0	0.366938	0.122313	0.819996	1.36571	0.449649
ENSMUSG00000050315	0.012618	0.0322385	0.0240294	0.022962	0	0.0138861	0.128498	0.0474614	0.583309	2.06696	1.04751
ENSMUSG00000049521	0.0869527	0	0.0745156	0.0538228	0.0437087	0	0.0245972	0.0227686	0.3584	0.42303	-1.24117
ENSMUSG00000016946	77.0324	86.2407	81.7303	81.6678	51.4746	58.6899	55.6622	55.2755	0.00145606	0.676834	-0.563126
ENSMUSG00000016940	0.0734576	0.0402174	0.0839343	0.0658698	0	0.02021	0	0.00673668	0.016191	0.102273	-3.28951
ENSMUSG00000011632	1.50764	5.31141	2.69635	3.1718	0.988501	3.82329	3.41187	2.74122	0.778307	0.864247	-0.210485
ENSMUSG00000092229	0	0.105597	0	0.035199	0	0.424517	0	0.141506	0.506372	4.02016	2.00725
ENSMUSG00000092224	0	0	0	0	0	0	0	0	#DIV/0!	#DIV/0!	#DIV/0!
ENSMUSG00000000794	0.0634486	0	0.00604149	0.0231634	0	0	0.0478624	0.0159541	0.793418	0.688765	-0.537916
ENSMUSG00000047583	0.245648	0.215184	0.112273	0.191035	0.0864362	0.108134	0.0277956	0.074122	0.0674591	0.388002	-1.36586
ENSMUSG00000000792	0	0	0.0646922	0.0215641	0	0	0	0	0.373901	0	#NUM!
ENSMUSG00000000791	0	0	0.0153811	0.00512705	0	0	0	0	0.373901	0	#NUM!
ENSMUSG00000092223	0.66277	0.0907152	0.47331	0.408932	0.083289	0	0.281227	0.121505	0.20061	0.297129	-1.75084
ENSMUSG00000108579	0.21418	2.57976	0.978908	1.25762	0	0	0	0	0.145485	0	#NUM!
ENSMUSG00000033499	13.3707	11.6525	14.1661	13.0631	10.1932	10.8131	12.0856	11.0306	0.0935828	0.844413	-0.24398
ENSMUSG00000033491	5.77615	2.84615	3.99664	4.20631	2.69381	2.78986	3.43131	2.97166	0.234661	0.706477	-0.501285
ENSMUSG00000061882	0.955084	0.839486	0.853739	0.88277	0.672785	0.679264	0.698411	0.683487	0.00585486	0.774252	-0.369124
ENSMUSG00000087479	0	0.0215404	0.0224776	0.0146727	0	0	0	0	0.116297	0	#NUM!
ENSMUSG00000087478	0	0.0914925	0	0.0304975	0	0	0	0	0.373901	0	#NUM!
ENSMUSG00000000861	0.624934	0.0413331	0.599047	0.421772	0	0	0.00474582	0.00158194	0.0919126	0.0037507	-8.05862
ENSMUSG00000000869	1.30603	0.739695	0.874795	0.973506	0.769693	0.792984	1.01917	0.860616	0.581322	0.884039	-0.177819
ENSMUSG00000087476	0.351965	0	0	0.117322	0	0	0	0	0.373901	0	#NUM!
ENSMUSG00000087474	0.0857607	0.125209	0.16332	0.124763	0	0	0.0646934	0.0215645	0.0293858	0.172843	-2.53246
ENSMUSG00000002797	136.352	183.896	189.288	169.845	257.226	273.132	238.73	256.362	0.0114363	1.50939	0.593963
ENSMUSG00000002791	0	0	0	0	0	0.0216876	0	0.0072292	0.373901	#DIV/0!	#DIV/0!
ENSMUSG00000002799	2.21351	1.36391	3.37228	2.31657	0.478568	0.951688	0.996469	0.808908	0.0673916	0.349184	-1.51794
ENSMUSG00000043659	0	0	0.0320018	0.0106673	0	0	0	0	0.373901	0	#NUM!
ENSMUSG00000061887	1.70426	1.50762	2.42697	1.87962	0.869346	1.47826	1.12095	1.15619	0.093911	0.615117	-0.701066
ENSMUSG00000054156	0	0	0	0	0	0	0	0	#DIV/0!	#DIV/0!	#DIV/0!
ENSMUSG00000054150	0.239042	0.25084	0.512127	0.334003	0.160213	0.0876885	0.12397	0.123957	0.0834653	0.371126	-1.43002
ENSMUSG00000081113	2.10155	1.48899	3.10754	2.23269	0.124281	0.136045	0.699398	0.319908	0.0197535	0.143283	-2.80306
ENSMUSG00000081111	0	0	0	0	0	0	0	0	#DIV/0!	#DIV/0!	#DIV/0!
ENSMUSG00000042348	8.19051	7.97006	4.00573	6.7221	4.52016	5.15561	4.7495	4.80842	0.23563	0.715316	-0.483348
ENSMUSG00000042349	0.0367654	0	0.028006	0.0215905	0.0123206	0	0.00693349	0.00641804	0.262609	0.297262	-1.75019
ENSMUSG00000007570	0.225686	0	0.138856	0.121514	0	0.0382105	0.0196438	0.0192848	0.199822	0.158704	-2.65559
ENSMUSG00000038608	0.484007	0.43392	0.7466	0.554843	0.322368	0.31959	0.516858	0.386272	0.222759	0.696183	-0.522461
ENSMUSG00000038602	0	0.0122459	0.0383361	0.0168607	0	0	0	0	0.210105	0	#NUM!
ENSMUSG00000038600	5.45584	6.30256	3.70737	5.15526	7.11597	6.26096	7.79534	7.05742	0.0977019	1.36898	0.453097
ENSMUSG00000038604	0.363189	0.132562	0.368878	0.288209	0.0811398	0.251656	0.365294	0.232697	0.650324	0.807388	-0.308666
ENSMUSG00000038605	0.970635	0.741508	1.6765	1.12955	0.0453871	0.223574	0.332043	0.200334	0.0339915	0.177358	-2.49526
ENSMUSG00000040824	7.55635	1.29427	5.88467	4.91176	0.297079	0.766538	0.812028	0.625215	0.0846928	0.127289	-2.97382
ENSMUSG00000040820	1.34324	1.33929	1.32269	1.33507	0.702656	1.10567	1.1492	0.985842	0.0701145	0.738419	-0.437488
ENSMUSG00000040822	17.6102	1.37734	10.9299	9.97248	0	0.83701	0.397202	0.411404	0.112582	0.0412539	-4.59932
ENSMUSG00000030432	0.51054	0	0.857875	0.456138	0	0	0	0	0.141084	0	#NUM!
ENSMUSG00000030435	0.81954	0.676714	1.05923	0.851829	1.08055	0.901904	0.805711	0.929388	0.603126	1.09105	0.125717
ENSMUSG00000040828	0.172346	0.117947	0.0246158	0.10497	0.0216584	0.189667	0.560664	0.25733	0.40799	2.45146	1.29364
ENSMUSG00000071519	0.873917	1.69302	0.768121	1.11169	0.878587	1.40563	0.38033	0.888182	0.619567	0.798951	-0.323822
ENSMUSG00000071517	4.98335	5.59483	6.27071	5.6163	2.60012	4.78999	4.85363	4.08124	0.137666	0.726679	-0.46061
ENSMUSG00000084632	0.32127	0	0	0.10709	0	0	0	0	0.373901	0	#NUM!
ENSMUSG00000112679	0	0	0.0749876	0.0249959	0	0.180558	0	0.0601861	0.617874	2.40784	1.26774
ENSMUSG00000037801	0.135868	0.0350055	0.0730571	0.0813103	0	0	0.244172	0.0813908	0.999303	1.00099	0.00142636
ENSMUSG00000037805	5.73992	0.463656	5.10708	3.77022	0.0709499	0.129442	0.239564	0.146652	0.0950074	0.0388975	-4.68418
ENSMUSG00000037808	13.5216	13.0556	10.3226	12.2999	14.7366	10.6848	12.6874	12.7029	0.80617	1.03276	0.0465113
ENSMUSG00000036172	1.58831	1.64817	1.44554	1.56067	0.984074	1.49388	1.59868	1.35888	0.368159	0.870699	-0.199754
ENSMUSG00000112060	0.202165	0	0	0.0673884	0	0	0	0	0.373901	0	#NUM!
ENSMUSG00000109459	0.312858	0.25693	0.0446848	0.204824	1.02222	0.215188	0.221253	0.48622	0.372036	2.37384	1.24722
ENSMUSG00000010277	5.73437	3.45931	6.57375	5.25581	2.21634	3.26939	4.20726	3.231	0.137783	0.614748	-0.701934
ENSMUSG00000091962	0	0	0	0	0	0	0	0	#DIV/0!	#DIV/0!	#DIV/0!
ENSMUSG00000066258	0.143379	0	0.120141	0.0878402	0.0288291	0.0105193	0.0108158	0.0167214	0.187912	0.190362	-2.39318
ENSMUSG00000066257	0.685832	1.50195	0.11195	0.766577	0.0492498	0.161734	0	0.0703279	0.161603	0.0917429	-3.44626
ENSMUSG00000037033	0.197293	0.108016	0.0563579	0.120556	0.165289	0.144747	0.204638	0.171558	0.318091	1.42306	0.508999
ENSMUSG00000015709	0.0790536	0	0.0410584	0.0400373	0	0	0	0	0.154297	0	#NUM!
ENSMUSG00000015702	0	0.145941	0.0304581	0.0587996	0	0	0	0	0.25644	0	#NUM!
ENSMUSG00000054630	0	0	0.0339826	0.0113275	0	0	0	0	0.373901	0	#NUM!
ENSMUSG00000091223	0.208208	0.0911937	0.0475807	0.115661	0.209321	0.13748	0.376948	0.241249	0.216386	2.08583	1.06062
ENSMUSG00000109457	0.3349	0	0	0.111633	0.336689	0.368558	0.378947	0.361398	0.0903107	3.23737	1.69482
ENSMUSG00000113918	0.0943782	0	0	0.0314594	0	0	0	0	0.373901	0	#NUM!
ENSMUSG00000113188	0.932275	0	0.871559	0.601278	0	0	0	0	0.116567	0	#NUM!
ENSMUSG00000113913	0.263974	0	0.402163	0.222045	0	0	0	0	0.132945	0	#NUM!
ENSMUSG00000113910	0.0858051	0	0	0.0286017	0	0	0	0	0.373901	0	#NUM!
ENSMUSG00000113911	0.442461	0.645983	0.449392	0.512612	0.444825	0.541032	1.16819	0.718017	0.433943	1.4007	0.486151
ENSMUSG00000113914	7.93315	3.44471	6.7203	6.03272	2.61268	5.87046	8.82176	5.7683	0.911678	0.95617	-0.0646617
ENSMUSG00000067649	0	0.0539519	0	0.017984	0	0.0271119	0.0836284	0.0369134	0.568451	2.05258	1.03744
ENSMUSG00000051008	0	0	0.113663	0.0378875	0	0	0	0	0.373901	0	#NUM!
ENSMUSG00000090798	0	0	0	0	0	0.0987208	0	0.0329069	0.373901	#DIV/0!	#DIV/0!
ENSMUSG00000051000	57.379	64.7849	73.4162	65.1933	67.0006	67.5944	83.057	72.5507	0.352976	1.11285	0.154264
ENSMUSG00000090790	0	0.876914	0.305022	0.393979	0	1.17511	1.20824	0.794449	0.445063	2.01648	1.01184
ENSMUSG00000090796	0	0	0	0	0	0	0	0	#DIV/0!	#DIV/0!	#DIV/0!
ENSMUSG00000051007	0.425884	0.0333097	0.347589	0.268928	0.0152914	0	0.0344212	0.0165709	0.104063	0.0616184	-4.0205
ENSMUSG00000090795	0	0.508463	0.795877	0.43478	1.05039	0	0	0.350129	0.850242	0.805301	-0.3124
ENSMUSG00000054986	0.357275	0.521612	0.83914	0.572676	0.139683	0.524241	0.359346	0.34109	0.267705	0.595608	-0.747566
ENSMUSG00000111511	0.214642	0.443945	0.163503	0.27403	0.191813	0.551166	0.431773	0.391584	0.437333	1.42898	0.514987
ENSMUSG00000111514	0.0643288	0	0	0.0214429	0	0	0	0	0.373901	0	#NUM!
ENSMUSG00000086923	0	0	0	0	0	0	0	0	#DIV/0!	#DIV/0!	#DIV/0!
ENSMUSG00000111517	0	0	0	0	0.00964307	0	0	0.00321436	0.373901	#DIV/0!	#DIV/0!
ENSMUSG00000096792	0	0.115914	0.362871	0.159595	0	0	0	0	0.210105	0	#NUM!
ENSMUSG00000096793	0	0	0	0	0	0.0284301	0	0.0094767	0.373901	#DIV/0!	#DIV/0!
ENSMUSG00000096795	0.777726	2.16175	1.6178	1.51909	2.66642	1.68983	1.80516	2.0538	0.351024	1.352	0.435091
ENSMUSG00000096796	0.41926	0.275449	0.0958112	0.263507	0.758701	0.276838	0.0948804	0.376806	0.63225	1.42997	0.515982
ENSMUSG00000096798	0	0	0.109427	0.0364758	0	0	0	0	0.373901	0	#NUM!
ENSMUSG00000076437	0.586297	0.160496	0.279132	0.341975	0.835025	0.107537	0.221136	0.387899	0.867947	1.13429	0.181792
ENSMUSG00000022008	11.857	11.3506	11.1607	11.4561	10.2787	11.4525	10.9719	10.901	0.236626	0.951546	-0.0716545
ENSMUSG00000076433	0	0	0	0	0	0.125128	0	0.0417092	0.373901	#DIV/0!	#DIV/0!
ENSMUSG00000025058	1.63391	1.4345	1.32872	1.46571	2.19019	1.52273	1.31581	1.67624	0.491873	1.14364	0.19363
ENSMUSG00000076431	0.403346	0	0.513544	0.30563	0	0	0	0	0.12183	0	#NUM!
ENSMUSG00000076430	0.046553	0	0	0.0155177	0	0	0	0	0.373901	0	#NUM!
ENSMUSG00000022003	2.39691	0.851213	3.59	2.27937	0.618711	1.06938	0.513111	0.733733	0.129344	0.321901	-1.63531
ENSMUSG00000022002	1.97125	0.905169	1.59847	1.49163	0.575355	0.0699793	1.65489	0.766743	0.266762	0.514031	-0.960074
ENSMUSG00000025056	0.0611266	0	0	0.0203755	0	0	0.242081	0.0806938	0.508731	3.96033	1.98562
ENSMUSG00000025051	0	0	0	0	0	0	0.389571	0.129857	0.373901	#DIV/0!	#DIV/0!
ENSMUSG00000025050	225.775	246.643	157.849	210.089	167.376	139.334	159.355	155.355	0.122997	0.739474	-0.435428
ENSMUSG00000076439	0.0648573	0.0710177	0.370537	0.168804	0.130408	0.142751	0	0.091053	0.521306	0.5394	-0.890572
ENSMUSG00000069136	0.135437	0	0	0.0451458	0	0	0	0	0.373901	0	#NUM!
ENSMUSG00000069132	0	0	0.0734466	0.0244822	0.0215408	0.0471594	0.121222	0.0633073	0.371783	2.58585	1.37064
ENSMUSG00000066113	1.35473	1.8673	2.00789	1.74331	1.26624	2.11011	1.9394	1.77192	0.934117	1.01641	0.0234862
ENSMUSG00000066116	1.24878	1.53831	1.96196	1.58302	0.313863	0.343571	0.353255	0.336896	0.00386478	0.212819	-2.2323
ENSMUSG00000096243	0.391904	0	0	0.130635	0	0	0	0	0.373901	0	#NUM!
ENSMUSG00000096241	0	0	0	0	0	0	0	0	#DIV/0!	#DIV/0!	#DIV/0!
ENSMUSG00000025216	0.711864	0.341022	0.991322	0.681403	0.447293	0.612037	0.377574	0.478968	0.370335	0.702914	-0.508579
ENSMUSG00000027742	3.43345	1.50139	3.34995	2.7616	1.4121	1.54576	1.31183	1.42323	0.102451	0.515364	-0.956336
ENSMUSG00000027746	2.52271	1.73661	2.10889	2.12274	2.18187	2.07198	1.88901	2.04762	0.772269	0.964613	-0.0519783
ENSMUSG00000027744	0	0	0.146836	0.0489454	0	0	0	0	0.373901	0	#NUM!
ENSMUSG00000027748	4.21731	4.33162	2.27183	3.60692	3.92169	3.55847	3.87675	3.78563	0.805135	1.04955	0.069768
ENSMUSG00000053510	6.51647	4.77107	5.80106	5.6962	5.47757	4.82067	5.806	5.36808	0.603933	0.942396	-0.0855941
ENSMUSG00000056749	22.7743	15.3209	25.181	21.0921	18.3991	34.218	33.516	28.711	0.269765	1.36122	0.444903
ENSMUSG00000053519	1.32799	2.07871	0.835072	1.41392	0.922909	1.02988	1.55307	1.16862	0.582447	0.826509	-0.274897
ENSMUSG00000029757	0.974603	0.0169393	0.459583	0.483708	0.186631	0.170246	0.122532	0.159803	0.307778	0.33037	-1.59784
ENSMUSG00000029755	0	0.0534751	0	0.017825	0	0	0	0	0.373901	0	#NUM!
ENSMUSG00000029752	3.05083	0.973422	2.19315	2.07247	0.203122	0.667042	0.594399	0.488187	0.0628698	0.235559	-2.08584
ENSMUSG00000074885	0	0	0.0426619	0.0142206	0	0	0	0	0.373901	0	#NUM!
ENSMUSG00000029759	3.67301	0.679252	3.37615	2.57614	0.328235	0.66471	0.96052	0.651155	0.118096	0.252764	-1.98414
ENSMUSG00000069565	0.844644	0.205527	0.514725	0.521632	0.471754	0.392469	0.361055	0.408426	0.578463	0.782977	-0.352958
ENSMUSG00000022404	16.4416	11.6876	14.7717	14.3003	1.33302	4.04927	2.21298	2.53176	0.00184559	0.177042	-2.49784
ENSMUSG00000097472	0.0316667	0	0	0.0105556	0	0	0	0	0.373901	0	#NUM!
ENSMUSG00000097473	0	0	0	0	0	0	0	0	#DIV/0!	#DIV/0!	#DIV/0!
ENSMUSG00000097471	0	0	0.0309913	0.0103304	0	0	0	0	0.373901	0	#NUM!
ENSMUSG00000097474	0.0343647	0	0	0.0114549	0	0	0.0388844	0.0129615	0.934781	1.13152	0.178265
ENSMUSG00000022858	29.1331	24.3692	28.3618	27.288	22.3536	24.91	23.4168	23.5601	0.0870127	0.863387	-0.21192
ENSMUSG00000002428	16.6679	21.4034	15.4362	17.8359	19.7075	20.691	18.9339	19.7775	0.362019	1.10886	0.149077
ENSMUSG00000022401	1.03886	1.0584	2.2089	1.43539	1.28962	1.20292	0.83818	1.11024	0.472925	0.773477	-0.37057
ENSMUSG00000022853	0	0.0801949	0.020921	0.0337053	0	0	0	0	0.233156	0	#NUM!
ENSMUSG00000022855	3.21799	1.07592	3.36819	2.55403	0.456877	1.12189	1.904	1.16092	0.176679	0.454545	-1.13751
ENSMUSG00000022856	1.42314	0.356186	1.11505	0.964791	0.490541	0.134243	1.15022	0.591669	0.439229	0.613262	-0.705425
ENSMUSG00000022857	0	0	0.0603918	0.0201306	0	0	0	0	0.373901	0	#NUM!
ENSMUSG00000086709	0	0	0	0	0	0.242279	0	0.0807596	0.373901	#DIV/0!	#DIV/0!
ENSMUSG00000086704	0.743596	0.50889	0.265515	0.506	0.934462	1.02291	0	0.652457	0.701199	1.28944	0.366744
ENSMUSG00000051910	0.905327	0.660878	0.740715	0.768973	0.67045	0.455106	0.750382	0.625313	0.275451	0.813179	-0.298356
ENSMUSG00000113000	0	0	0.137859	0.0459531	0	0	0	0	0.373901	0	#NUM!
ENSMUSG00000113001	0	0	0	0	0	0.105211	0	0.0350704	0.373901	#DIV/0!	#DIV/0!
ENSMUSG00000113002	0	0.296603	0	0.0988677	0	0	0	0	0.373901	0	#NUM!
ENSMUSG00000033486	1.13657	0.556763	0.87148	0.854939	0.180418	0.197495	1.40451	0.594142	0.584023	0.694952	-0.525015
ENSMUSG00000113007	0.0361876	0.0396248	0	0.0252708	0	0	0	0	0.116933	0	#NUM!
ENSMUSG00000055204	26.7508	27.6403	31.0209	28.4707	32.5035	24.9685	27.0779	28.1833	0.917126	0.989907	-0.0146355
ENSMUSG00000058631	0	0	0	0	0	0	0	0	#DIV/0!	#DIV/0!	#DIV/0!
ENSMUSG00000055202	0.223718	0	0	0.0745728	0	0	0	0	0.373901	0	#NUM!
ENSMUSG00000055200	18.0037	15.5707	28.2204	20.5983	7.48241	9.06003	11.2914	9.27795	0.0483555	0.450424	-1.15064
ENSMUSG00000058638	6.1085	4.55714	6.45815	5.70793	3.06382	2.94013	6.56251	4.18882	0.314971	0.73386	-0.446423
ENSMUSG00000022587	2.20508	1.75893	2.70312	2.22238	3.81712	2.33027	3.65177	3.26638	0.127297	1.46977	0.555592
ENSMUSG00000114541	0.0195744	0	0	0.00652479	0	0	0	0	0.373901	0	#NUM!
ENSMUSG00000114542	0	0	0.046324	0.0154413	0	0	0	0	0.373901	0	#NUM!
ENSMUSG00000044807	0.365362	0.0108126	0.519017	0.298397	0	0	0.0111734	0.00372446	0.121884	0.0124815	-6.32406
ENSMUSG00000028409	228.191	236.014	310.657	258.288	132.535	163.114	192.911	162.853	0.0389263	0.630511	-0.665406
ENSMUSG00000013465	1.80331	0.952034	2.63082	1.79539	0.129496	0.265787	0.364372	0.253218	0.0344761	0.141038	-2.82584
ENSMUSG00000028403	1.15441	0.289195	0.807984	0.750531	0.0984996	0.0937589	0.0626611	0.0849732	0.0573028	0.113217	-3.14283
ENSMUSG00000028402	8.97056	9.8226	10.3058	9.69966	7.0799	9.16312	8.13941	8.12748	0.0933968	0.837914	-0.255126
ENSMUSG00000028405	2.3475	1.62841	3.23001	2.40197	0.92672	2.0424	2.68406	1.88439	0.495743	0.784519	-0.35012
ENSMUSG00000028407	0	0	0.054904	0.0183013	0	0	0	0	0.373901	0	#NUM!
ENSMUSG00000090176	0.0315763	0	0	0.0105254	0	0	0	0	0.373901	0	#NUM!
ENSMUSG00000090173	0.068644	0.10523	0.0784343	0.0841027	0	0.135977	0.27962	0.138532	0.540631	1.64718	0.720001
ENSMUSG00000050357	0	0.033082	0.138085	0.0570558	0.0607477	0.0554146	0.0227907	0.0463176	0.816278	0.811795	-0.300812
ENSMUSG00000017707	21.1392	6.19252	18.8597	15.3971	6.92975	6.778	8.6462	7.45132	0.165304	0.483942	-1.04709
ENSMUSG00000065734	0	0	0.876939	0.292313	0	0	0	0	0.373901	0	#NUM!
ENSMUSG00000065738	0	0	0.779501	0.259834	0	0	0	0	0.373901	0	#NUM!
ENSMUSG00000023066	49.1229	65.5521	32.7078	49.1276	73.8373	73.1367	74.6993	73.8911	0.0594911	1.50407	0.588867
ENSMUSG00000023067	1.59089	0.489936	2.75508	1.61197	0.54979	0.437693	0.618793	0.535425	0.176179	0.332156	-1.59007
ENSMUSG00000023068	106.577	114.773	84.545	101.965	127.476	94.9102	109.919	110.768	0.536611	1.08633	0.119468
ENSMUSG00000019302	0.901869	0.452234	0.780096	0.7114	0.584687	0.547271	0.467325	0.533094	0.267852	0.74936	-0.416269
ENSMUSG00000018620	0.0336224	0	0.0384178	0.0240134	0	0	0	0	0.117876	0	#NUM!
ENSMUSG00000036411	0.0796559	0.0872219	0.0520095	0.0729624	0.0572011	0	0.0643803	0.0405272	0.231445	0.555452	-0.848265
ENSMUSG00000032305	0.268506	0.0588018	0.143174	0.156827	0	0	0	0	0.061697	0	#NUM!
ENSMUSG00000003810	3.65017	3.87024	3.40268	3.64103	2.5506	3.0227	3.33691	2.97007	0.0648164	0.815724	-0.293848
ENSMUSG00000059182	16.3192	15.8553	19.1637	17.1127	13.5155	15.132	14.7933	14.4803	0.0830864	0.84617	-0.240981
ENSMUSG00000059183	0.982709	0.546302	1.00194	0.843651	0.835966	1.13139	1.43699	1.13478	0.271732	1.34508	0.427696
ENSMUSG00000046005	0	0	0.0613006	0.0204335	0	0	0	0	0.373901	0	#NUM!
ENSMUSG00000003814	63.6815	18.7404	83.8353	55.4191	15.2001	17.948	19.4743	17.5408	0.120919	0.316512	-1.65967
ENSMUSG00000032303	0	0	0.035977	0.0119923	0	0	0	0	0.373901	0	#NUM!
ENSMUSG00000046006	1.48701	2.23885	0.849548	1.52514	0.987741	1.11045	2.37365	1.49062	0.956723	0.977366	-0.0330298
ENSMUSG00000046008	0	0.162982	0	0.0543273	0	0	0	0	0.373901	0	#NUM!
ENSMUSG00000032309	6.41681	2.88129	7.01551	5.43787	3.17914	2.59099	4.54451	3.43821	0.23014	0.632272	-0.661383
ENSMUSG00000032308	0.611472	0	0.273397	0.294956	0	0	0	0	0.170666	0	#NUM!
ENSMUSG00000086867	0	0	0	0	0	0	0	0	#DIV/0!	#DIV/0!	#DIV/0!
ENSMUSG00000067795	0.0267855	0	0	0.0089285	0	0	0	0	0.373901	0	#NUM!
ENSMUSG00000086863	1.07149	0.502829	1.39922	0.991179	0.153889	0.168454	0	0.107448	0.0297787	0.108404	-3.20551
ENSMUSG00000082305	0.0717642	0	0.245998	0.105921	0	0.105302	0	0.0351007	0.431479	0.331386	-1.59341
ENSMUSG00000047976	0	0	0	0	0	0.0127222	0.0261616	0.0129613	0.161302	#DIV/0!	#DIV/0!
ENSMUSG00000056987	3.51882	3.09195	2.43226	3.01434	5.80869	2.9163	4.20282	4.30927	0.221217	1.42959	0.515599
ENSMUSG00000079065	2.31904	1.35355	2.00777	1.89345	0.873002	1.28167	1.23688	1.13052	0.0711379	0.597068	-0.744033
ENSMUSG00000091625	59.7238	50.2697	43.2092	51.0676	38.6491	26.7204	28.0263	31.1319	0.0307745	0.609623	-0.714012
ENSMUSG00000091627	0	0	0	0	0.114073	0.374612	0	0.162895	0.215673	#DIV/0!	#DIV/0!
ENSMUSG00000027637	0.769884	0.44258	0.945664	0.719376	1.10295	1.3768	1.19782	1.22585	0.0392641	1.70405	0.768969
ENSMUSG00000108912	0.177981	0	0.0642206	0.0807339	0.00941749	0	0	0.00313916	0.210867	0.0388828	-4.68472
ENSMUSG00000108913	0.593114	0	0.338853	0.310656	0	0	0.559268	0.186423	0.649761	0.600094	-0.736738
ENSMUSG00000108910	0.389393	0	0	0.129798	0	0	0	0	0.373901	0	#NUM!
ENSMUSG00000108911	8.03759	4.0338	4.59197	5.55446	1.01007	1.47423	8.33682	3.60704	0.507566	0.649396	-0.62283
ENSMUSG00000108917	0	0	0.0477246	0.0159082	0	0	0	0	0.373901	0	#NUM!
ENSMUSG00000108918	0.0288405	0	0	0.00961351	0.173968	0	0.0326337	0.0688672	0.336078	7.16359	2.84068
ENSMUSG00000108919	0	0	0	0	0	0.0329366	0	0.0109789	0.373901	#DIV/0!	#DIV/0!
ENSMUSG00000086868	0.0326973	0.143212	0.0373607	0.07109	0	0	0.0369977	0.0123326	0.198224	0.173478	-2.52717
ENSMUSG00000010080	0.013587	0	0	0.00452901	0	0	0	0	0.373901	0	#NUM!
ENSMUSG00000110863	0	0.0935194	0.146382	0.0799672	0	0.0469954	0.0966402	0.0478785	0.564016	0.598726	-0.740031
ENSMUSG00000110862	0	0.016747	0	0.00558235	0	0	0.0951824	0.0317275	0.462561	5.68354	2.50679
ENSMUSG00000110867	0.903408	2.47304	0.516127	1.29753	1.21098	2.3198	1.53334	1.68804	0.598043	1.30097	0.379588
ENSMUSG00000110869	0	0	0.105821	0.0352735	0	0	0	0	0.373901	0	#NUM!
ENSMUSG00000114943	0	0	0.300844	0.100281	0.198524	0	0.148961	0.115828	0.900437	1.15503	0.207936
ENSMUSG00000111118	3.1868	3.18458	2.61609	2.99582	3.0172	3.71137	3.32586	3.35148	0.267535	1.11872	0.161845
ENSMUSG00000111115	0	0	0.175144	0.0583815	0	0	0	0	0.373901	0	#NUM!
ENSMUSG00000111110	0	0	0	0	0	0.0257569	0	0.00858563	0.373901	#DIV/0!	#DIV/0!
ENSMUSG00000056770	2.16089	1.09284	3.18052	2.14475	1.03099	0.836354	1.00498	0.95744	0.121566	0.446411	-1.16356
ENSMUSG00000056771	0.306206	0.309499	0.376792	0.330832	0.473604	0.414745	0.479741	0.45603	0.0155464	1.37843	0.463028
ENSMUSG00000055980	0.0181294	0	0	0.00604314	0	0	0	0	0.373901	0	#NUM!
ENSMUSG00000096391	6.40189	6.64102	1.15499	4.73263	12.5335	7.7869	10.6752	10.3319	0.0684632	2.18311	1.12638
ENSMUSG00000056328	0.00869801	0.0190483	0.00993855	0.0125616	0.00874449	0.00957217	0.00984199	0.00938622	0.387774	0.747213	-0.420408
ENSMUSG00000030611	8.87901	3.81651	8.16861	6.95471	1.43233	4.75969	2.36056	2.85086	0.0928866	0.409918	-1.28659
ENSMUSG00000030612	7.0684	2.56567	7.67492	5.76966	1.2956	2.66455	1.63496	1.86504	0.0787244	0.323249	-1.62928
ENSMUSG00000035227	105.477	91.6422	84.2011	93.7733	46.2356	71.3003	69.8439	62.4599	0.0377249	0.666073	-0.586247
ENSMUSG00000030614	1.50387	0.599964	1.34538	1.14974	0.59773	0.667136	0.791471	0.685446	0.177871	0.596176	-0.746191
ENSMUSG00000030616	5.95353	7.50425	7.89415	7.11731	8.02961	7.15384	8.79071	7.99139	0.313197	1.12281	0.167114
ENSMUSG00000027639	5.03667	6.87069	4.98216	5.62984	6.53895	6.8455	6.02711	6.47052	0.274782	1.14933	0.200788
ENSMUSG00000057614	45.6521	52.8641	33.1709	43.8957	110.789	68.0474	75.0514	84.6291	0.0477015	1.92796	0.947074
ENSMUSG00000057612	1.45897	0.798773	0.277842	0.845195	1.589	0.2007	0.687857	0.825851	0.972696	0.977113	-0.0334024
ENSMUSG00000002416	0.137459	0.0215021	0.100969	0.0866435	0.0592257	0.0540263	0.0333295	0.0488605	0.342732	0.563926	-0.826422
ENSMUSG00000094701	0.779767	0.689633	0.633966	0.701122	1.20605	0.627098	0.322387	0.718512	0.950379	1.0248	0.0353479
ENSMUSG00000094700	1.7343	0.982257	0.47833	1.06496	1.14234	0	0.135338	0.425892	0.28072	0.399913	-1.32224
ENSMUSG00000022842	0.168805	0	0.221813	0.130206	0	0.00928853	0	0.00309618	0.130447	0.023779	-5.39417
ENSMUSG00000042804	0.650266	0.108352	1.16297	0.640529	0	0	0	0	0.103224	0	#NUM!
ENSMUSG00000042807	0.341444	0.350508	0.487677	0.39321	0.381886	0.507275	0.545722	0.478295	0.281713	1.21638	0.2826
ENSMUSG00000042801	0	0	0.0291975	0.0097325	0	0	0	0	0.373901	0	#NUM!
ENSMUSG00000042800	0	0	0	0	0.648487	0	0	0.216162	0.373901	#DIV/0!	#DIV/0!
ENSMUSG00000002020	0.128288	0.162653	0.316315	0.202419	0.0407286	0.163473	0.0916806	0.0986274	0.20104	0.487244	-1.03728
ENSMUSG00000002028	0.954675	0.0907424	0.799187	0.614868	0.00333256	0.0547198	0.0225049	0.0268524	0.0918219	0.0436719	-4.51715
ENSMUSG00000074165	2.89897	3.02118	1.99036	2.63684	2.79942	3.68006	4.27296	3.58415	0.152816	1.35926	0.442821
ENSMUSG00000093286	0	0	0.50919	0.16973	0	0	0	0	0.373901	0	#NUM!
ENSMUSG00000093289	0	0	1.48564	0.495212	0	0	0	0	0.373901	0	#NUM!
ENSMUSG00000109823	0	0	0	0	0	0	0	0	#DIV/0!	#DIV/0!	#DIV/0!
ENSMUSG00000051510	0.817112	0.679128	2.12603	1.20742	0.623532	0.769223	0.70179	0.698182	0.333082	0.578242	-0.790255
ENSMUSG00000051517	30.7175	24.4516	34.3432	29.8375	15.4512	23.3018	22.4627	20.4052	0.0686891	0.68388	-0.548186
ENSMUSG00000097467	1.08492	0.554384	0.578504	0.739268	1.28462	1.32661	1.20033	1.27052	0.0398228	1.71862	0.78125
ENSMUSG00000051515	0.220703	0	0.346748	0.18915	0	0	0	0	0.13536	0	#NUM!
ENSMUSG00000051518	34.3535	17.3502	32.2544	27.986	21.8868	16.3386	28.0238	22.0831	0.403672	0.789075	-0.341765
ENSMUSG00000058230	1.58882	1.29653	2.19508	1.69348	0.698446	0.93741	0.656228	0.764028	0.0289778	0.451159	-1.14829
ENSMUSG00000064138	16.8479	17.139	17.8381	17.275	12.1093	16.5599	15.8199	14.8297	0.157418	0.85845	-0.220195
ENSMUSG00000064137	1.60635	0	1.83545	1.14727	0	0.707116	0	0.235705	0.217666	0.205449	-2.28315
ENSMUSG00000047352	18.5393	27.0073	17.8239	21.1235	25.4368	29.1207	22.3453	25.6343	0.271595	1.21354	0.279226
ENSMUSG00000079009	0.92737	1.64574	1.16925	1.24745	1.28597	0.879803	1.62829	1.26469	0.957262	1.01381	0.0197935
ENSMUSG00000034818	0.00828711	0.0181485	0	0.00881187	0	0.0273599	0.0187541	0.0153713	0.533211	1.74439	0.802724
ENSMUSG00000079007	272.044	282.798	274.885	276.576	314.272	264.101	294.032	290.802	0.394445	1.05144	0.0723617
ENSMUSG00000034813	2.54227	2.48361	3.03797	2.68795	2.43874	2.01349	2.20206	2.2181	0.0937417	0.825201	-0.277182
ENSMUSG00000034810	0	0	0	0	0	0	0	0	#DIV/0!	#DIV/0!	#DIV/0!
ENSMUSG00000041921	0.730771	0.213382	1.05766	0.667271	0.416316	0.120632	0.509912	0.348953	0.307385	0.522956	-0.935239
ENSMUSG00000042292	0.605547	0.217722	0.640277	0.487849	0.227158	0.288444	0.0818138	0.199139	0.124062	0.408197	-1.29266
ENSMUSG00000112357	0.154031	0	0.263998	0.139343	0.348421	0.169511	0.348578	0.288837	0.198368	2.07285	1.05161
ENSMUSG00000112354	1.24897	1.29368	0.732836	1.09183	0.848408	1.18875	1.22226	1.08647	0.981408	0.995096	-0.00709275
ENSMUSG00000112352	1.0047	1.42517	1.27845	1.2361	0.321385	0.728739	0.645932	0.565352	0.0185797	0.457366	-1.12858
ENSMUSG00000040811	0	0.0171457	0.0178916	0.0116791	0	0.0344641	0	0.011488	0.988883	0.983642	-0.0237952
ENSMUSG00000017049	0.0495592	0	0	0.0165197	0	0	0	0	0.373901	0	#NUM!
ENSMUSG00000112832	1.17707	1.4282	1.05414	1.2198	1.11939	0.910254	1.0799	1.03651	0.223648	0.849739	-0.234909
ENSMUSG00000112831	1.1461	1.07568	1.12248	1.11475	0.493811	0.360367	1.29684	0.717006	0.246423	0.643196	-0.636669
ENSMUSG00000112836	0	0	0	0	0	0	0.224753	0.0749175	0.373901	#DIV/0!	#DIV/0!
ENSMUSG00000009575	9.0993	4.81718	8.04844	7.32164	6.26105	6.02313	5.35978	5.88132	0.335352	0.803279	-0.316026
ENSMUSG00000040856	0	0	0.0111613	0.00372044	0	0	0	0	0.373901	0	#NUM!
ENSMUSG00000051890	13.6164	16.935	15.5383	15.3633	12.3256	13.2015	15.9654	13.8308	0.352805	0.900252	-0.151599
ENSMUSG00000051896	0	0	0	0	0	0	0.153627	0.051209	0.373901	#DIV/0!	#DIV/0!
ENSMUSG00000074862	0	0	0.038197	0.0127323	0	0	0	0	0.373901	0	#NUM!
ENSMUSG00000022464	0.237701	0.061242	0.383439	0.227461	0	0.0307753	0.11075	0.047175	0.142168	0.207399	-2.26952
ENSMUSG00000022466	35.7713	36.8397	41.4039	38.005	33.7993	36.0298	46.5073	38.7788	0.86536	1.02036	0.0290796
ENSMUSG00000074867	0.619962	0.333019	0.601457	0.518146	0.635034	0.630776	0.714736	0.660182	0.215626	1.27412	0.349506
ENSMUSG00000022463	1.50634	0.485124	1.4301	1.14052	0.65698	0.682596	0.288255	0.54261	0.164881	0.475756	-1.07171
ENSMUSG00000074865	1.10248	1.02875	0.328624	0.819951	0.74213	0.886226	0.574928	0.734428	0.760885	0.895697	-0.158917
ENSMUSG00000074868	0.446834	0	0	0.148945	0	0	0	0	0.373901	0	#NUM!
ENSMUSG00000022469	0.0174427	0.0190994	0	0.0121807	0	0.0287936	0	0.00959785	0.831538	0.787955	-0.343815
ENSMUSG00000022468	0.0609917	0.0667848	0	0.0425922	0	0	0	0	0.116933	0	#NUM!
ENSMUSG00000019320	0.22008	0.361476	0.58676	0.389439	0.258132	0.222015	0.415043	0.298397	0.497345	0.766223	-0.384165
ENSMUSG00000048834	0	0	0	0	0	0	0.013122	0.00437399	0.373901	#DIV/0!	#DIV/0!
ENSMUSG00000090235	0.0474933	0.0780065	0	0.0418333	0.0477471	0.104533	0.134349	0.0955431	0.189978	2.2839	1.1915
ENSMUSG00000090232	0	0	0.527923	0.175974	0	0	0	0	0.373901	0	#NUM!
ENSMUSG00000111938	0	0.280992	0	0.0936642	0	0	0	0	0.373901	0	#NUM!
ENSMUSG00000104939	0	0	0	0	0.852799	0	0	0.284266	0.373901	#DIV/0!	#DIV/0!
ENSMUSG00000104935	0	0.0759185	0.0594162	0.0451116	0	0.0763011	0	0.0254337	0.597163	0.563796	-0.826755
ENSMUSG00000104936	0.395586	0.21658	0.310754	0.30764	0	0	0	0	0.00400164	0	#NUM!
ENSMUSG00000104937	0.128808	0	0	0.0429359	0	0	0	0	0.373901	0	#NUM!
ENSMUSG00000104930	0.795086	0.435303	0.227121	0.485836	0	1.53124	0.224914	0.585384	0.853447	1.2049	0.268912
ENSMUSG00000060808	0.0819858	0	0	0.0273286	0	0.180451	0	0.0601503	0.6454	2.201	1.13816
ENSMUSG00000060803	58.0323	10.311	82.657	50.3334	9.83382	16.4682	22.1361	16.146	0.187534	0.320782	-1.64034
ENSMUSG00000060802	190.963	72.6788	178.406	147.349	59.042	71.4187	86.4461	72.3023	0.121905	0.490686	-1.02713
ENSMUSG00000026399	82.0622	113.471	88.64	94.7244	120.574	90.2469	96.7719	102.531	0.588262	1.08241	0.114253
ENSMUSG00000026398	3.51279	2.15401	2.71867	2.79515	2.39204	2.49475	2.74526	2.54402	0.57134	0.910152	-0.135821
ENSMUSG00000026393	2.25499	2.29691	2.02019	2.1907	2.22938	2.0529	2.33965	2.20731	0.896539	1.00758	0.0108993
ENSMUSG00000026390	0.229646	0.251458	0.262398	0.247834	0.490605	0.47386	0.162406	0.375623	0.298934	1.51563	0.599913
ENSMUSG00000026395	0.0301744	0.00991215	0	0.0133622	0	0	0	0	0.206826	0	#NUM!
ENSMUSG00000111871	0	0.0660197	0	0.0220066	0	0	0	0	0.373901	0	#NUM!
ENSMUSG00000111877	10.4152	7.12779	10.5784	9.37379	10.689	11.5415	12.0306	11.4204	0.160686	1.21833	0.284906
ENSMUSG00000111875	0	0	0.137559	0.045853	0	0	0	0	0.373901	0	#NUM!
ENSMUSG00000111874	1.66776	1.21745	0.254083	1.04643	1.006	0.244716	0.377422	0.542714	0.351884	0.518634	-0.947212
ENSMUSG00000021285	0.881546	0.586498	1.18578	0.884608	0.448738	0.908741	1.18689	0.848122	0.901262	0.958754	-0.0607669
ENSMUSG00000021286	41.7822	37.0799	43.5298	40.7973	33.4944	51.0517	52.3278	45.6246	0.491021	1.11832	0.161339
ENSMUSG00000021287	0.482256	0.264031	0.734715	0.493667	0.404027	0.950878	0.227368	0.527425	0.901746	1.06838	0.095426
ENSMUSG00000021281	0	0	0	0	0	0	0.0125454	0.00418179	0.373901	#DIV/0!	#DIV/0!
ENSMUSG00000021282	128.456	118.548	125.946	124.316	118.83	129.052	125.456	124.446	0.977031	1.00104	0.00149929
ENSMUSG00000114579	0.626642	0.37427	1.56222	0.854376	0.515447	0.877699	0.38676	0.593302	0.539969	0.694427	-0.526105
ENSMUSG00000021288	3.59791	1.45693	2.79241	2.61575	0.518684	0.463187	0.337979	0.43995	0.0255296	0.168193	-2.57181
ENSMUSG00000109770	0	0	0	0	0.2529	0	0	0.0843001	0.373901	#DIV/0!	#DIV/0!
ENSMUSG00000104118	0.800019	0	0.620296	0.473438	0	0	0	0	0.122446	0	#NUM!
ENSMUSG00000104116	0.0378224	0	0.0864334	0.0414186	0	0	0	0	0.173126	0	#NUM!
ENSMUSG00000104117	0.0397448	0.174079	0.151378	0.121734	0.0799143	0.0145797	0.0599628	0.0514856	0.199819	0.422936	-1.24149
ENSMUSG00000104114	0.0927155	0	0.291332	0.128016	0	0	0	0	0.210541	0	#NUM!
ENSMUSG00000047013	0	0	0	0	0.0332657	0	0	0.0110886	0.373901	#DIV/0!	#DIV/0!
ENSMUSG00000030757	0.0184523	0.00673498	0	0.00839576	0	0.0541514	0.0208792	0.0250102	0.375184	2.97891	1.57478
ENSMUSG00000110248	0.758119	0	0.0962494	0.284789	0.423428	0.74161	0.285943	0.48366	0.507924	1.69831	0.764098
ENSMUSG00000106378	15.8654	14.7073	9.06408	13.2122	39.6036	28.1739	35.8021	34.5265	0.00577605	2.61322	1.38583
ENSMUSG00000000568	10.0087	5.93222	6.16457	7.36851	4.60808	5.59001	4.95686	5.05165	0.161915	0.685573	-0.544619
ENSMUSG00000042790	6.78286	5.85815	10.5038	7.71493	5.92112	6.36893	7.29595	6.52867	0.466709	0.846238	-0.240865
ENSMUSG00000000567	0.147	0.146329	0	0.0977762	0	0.0735332	0	0.0245111	0.2514	0.250686	-1.99605
ENSMUSG00000000563	18.2669	8.87338	21.5336	16.2246	9.97396	13.7475	13.4191	12.3802	0.388986	0.76305	-0.390151
ENSMUSG00000061244	4.95167	3.65528	3.92874	4.17856	4.23421	2.79814	2.18451	3.07229	0.201361	0.735249	-0.443695
ENSMUSG00000016664	67.5192	70.6305	82.7234	73.6244	66.6502	63.2226	67.1452	65.6727	0.17284	0.891996	-0.16489
ENSMUSG00000061242	0	0	0	0	0	0	0	0	#DIV/0!	#DIV/0!	#DIV/0!
ENSMUSG00000097110	0.139895	0	0	0.0466316	0	0.153954	0	0.0513181	0.949358	1.1005	0.138161
ENSMUSG00000097113	2.37633	2.09716	1.74262	2.07204	2.46034	1.67838	1.88622	2.00831	0.840691	0.969246	-0.0450654
ENSMUSG00000097119	1.18484	0.741357	1.26357	1.06325	0.601256	0.285619	0.58734	0.491405	0.0410655	0.462171	-1.1135
ENSMUSG00000097118	1.80518	0.988318	1.66157	1.48502	1.51235	1.9866	1.87238	1.79044	0.350951	1.20567	0.269834
ENSMUSG00000105640	0	0.0845071	0	0.028169	0.077589	0	0	0.025863	0.954808	0.918137	-0.123219
ENSMUSG00000105643	0.145972	0	0.259452	0.135141	0	0	0	0	0.146297	0	#NUM!
ENSMUSG00000105642	0	0	0	0	0	0	0	0	#DIV/0!	#DIV/0!	#DIV/0!
ENSMUSG00000102615	0	0.0738431	0	0.0246144	0	0	0	0	0.373901	0	#NUM!
ENSMUSG00000113743	0	0.431577	0	0.143859	0	0.173501	0	0.0578336	0.608574	0.402016	-1.31468
ENSMUSG00000113741	0.338179	0	0	0.112726	0.135994	0	0.0765314	0.070842	0.743442	0.628442	-0.670148
ENSMUSG00000113747	0	0	0	0	0.135167	0	0	0.0450558	0.373901	#DIV/0!	#DIV/0!
ENSMUSG00000003039	21.8327	6.02463	19.5906	15.816	11.1637	9.50317	15.5571	12.0746	0.516052	0.763446	-0.389401
ENSMUSG00000003038	0.794566	0.237283	0.742819	0.591556	0.0544645	0.258352	0.286068	0.199628	0.11102	0.337462	-1.5672
ENSMUSG00000003037	7.65444	3.50522	7.5179	6.22585	3.05201	3.52288	4.10336	3.55942	0.128422	0.571716	-0.80663
ENSMUSG00000113749	1.45619	0.755289	1.48873	1.2334	0.231153	0.506064	0.60705	0.448089	0.0410889	0.363295	-1.46079
ENSMUSG00000003033	1.97847	1.69131	4.06521	2.57833	2.54738	3.83895	2.51362	2.96665	0.677067	1.15061	0.202396
ENSMUSG00000003032	0.235605	0.297673	1.65666	0.729981	0.255084	0.518567	0.0205071	0.26472	0.392165	0.362639	-1.46339
ENSMUSG00000003031	2.47643	1.91411	4.53573	2.97542	1.7208	0.988596	1.717	1.47546	0.146204	0.495884	-1.01193
ENSMUSG00000038848	4.26603	2.39036	3.16079	3.27239	1.89312	2.34739	2.50784	2.24945	0.149644	0.687401	-0.540776
ENSMUSG00000038840	0	0	0	0	0.0362622	0	0	0.0120874	0.373901	#DIV/0!	#DIV/0!
ENSMUSG00000038843	0.168622	0.0651665	0.102003	0.11193	0	0.0873265	0.303035	0.13012	0.857495	1.16251	0.217246
ENSMUSG00000038844	6.77196	5.54631	7.14366	6.48731	4.54492	5.75603	7.89105	6.064	0.717708	0.934748	-0.0973507
ENSMUSG00000038845	17.8876	9.68544	17.7601	15.111	9.62536	8.9321	11.8588	10.1388	0.156334	0.67095	-0.575724
ENSMUSG00000105397	0.828285	0	2.70405	1.17745	0.832711	1.04175	0	0.62482	0.555839	0.530657	-0.914149
ENSMUSG00000032127	1.19689	0.551178	1.38038	1.04282	0.483565	0.455474	1.1518	0.696946	0.365474	0.66833	-0.581367
ENSMUSG00000103563	0	0	0.0460705	0.0153568	0	0	0	0	0.373901	0	#NUM!
ENSMUSG00000103560	0.170551	0.018675	0.0584626	0.0825628	0.0257193	0.112615	0.135087	0.0911405	0.886454	1.10389	0.142601
ENSMUSG00000103567	0	0	0.0270753	0.0090251	0	0	0	0	0.373901	0	#NUM!
ENSMUSG00000103568	0	0.574889	0	0.19163	0	0.144447	0	0.0481488	0.507948	0.25126	-1.99275
ENSMUSG00000032671	0.739468	0.809705	0.537685	0.695619	0.405502	0.0739805	0.228198	0.235893	0.0216756	0.339113	-1.56016
ENSMUSG00000021701	3.1745	0.835323	2.47441	2.16141	0.25977	0.839533	0.891043	0.663449	0.106692	0.306952	-1.70392
ENSMUSG00000021700	0	0.0451957	0	0.0150652	0.21209	0.0757059	0.0363253	0.10804	0.168255	7.1715	2.84227
ENSMUSG00000021703	11.3595	1.36795	8.94296	7.22346	0.232895	0.555402	0.243402	0.3439	0.0843783	0.0476087	-4.39263
ENSMUSG00000021702	5.0907	0.791062	3.89703	3.2596	0.506723	0.536196	0.133075	0.391998	0.0899731	0.12026	-3.05578
ENSMUSG00000021704	0.607719	0.12026	0.627464	0.451814	0.537356	0.338426	0.157413	0.344398	0.617791	0.762257	-0.391651
ENSMUSG00000021707	4.35082	4.87723	7.16771	5.46525	4.48835	4.95867	4.47868	4.6419	0.401988	0.849349	-0.235571
ENSMUSG00000021706	6.69468	6.75813	6.01796	6.49026	4.43991	6.62045	5.61517	5.55851	0.238527	0.856439	-0.223578
ENSMUSG00000021709	11.1436	6.15817	8.62115	8.64096	4.95428	5.13214	5.0484	5.04494	0.0669779	0.58384	-0.776354
ENSMUSG00000021708	0.0299115	0.00655051	0.013671	0.016711	0	0	0	0	0.0729709	0	#NUM!
ENSMUSG00000004069	3.87035	2.08805	2.85678	2.93839	2.95378	3.38881	2.86099	3.06786	0.82268	1.04406	0.0622045
ENSMUSG00000040896	0.0922223	0.0126227	0.0461017	0.0503156	0.191225	0.0317159	0.0847857	0.102576	0.373958	2.03864	1.02761
ENSMUSG00000040891	0	0	0.0309964	0.0103321	0	0	0	0	0.373901	0	#NUM!
ENSMUSG00000030484	0.02468	0.432386	0.225599	0.227555	0.0992474	0.325924	0.642297	0.355823	0.54972	1.56368	0.644942
ENSMUSG00000040899	0.0544955	0.149179	0	0.0678915	0	0	0.462472	0.154157	0.618807	2.27064	1.1831
ENSMUSG00000030486	17.7696	17.2115	27.9383	20.9731	23.6221	25.4557	20.4514	23.1764	0.591288	1.10505	0.144113
ENSMUSG00000079324	0	0.0416811	0.0434945	0.0283919	0.191345	0.11171	0.229717	0.177591	0.0164844	6.25498	2.645
ENSMUSG00000031684	2.90865	1.81995	2.85539	2.528	1.62978	2.02878	2.32437	1.99431	0.260482	0.78889	-0.342105
ENSMUSG00000036655	0.102267	0	0.077902	0.0600565	0.137085	0	0.0771452	0.0714101	0.832332	1.18905	0.249809
ENSMUSG00000031681	2.45319	2.27071	3.07531	2.59973	1.9961	2.28215	1.57763	1.95196	0.111375	0.750832	-0.413439
ENSMUSG00000031683	1.96577	0.920372	2.21515	1.70043	0.354366	0.552022	0.736324	0.547571	0.0487877	0.322019	-1.63478
ENSMUSG00000001964	0.570806	0.600984	0.752558	0.641449	0.220714	0.241605	0.521673	0.327997	0.0490556	0.511338	-0.967652
ENSMUSG00000036658	0.203094	0	0.0966916	0.0999285	0	0.335258	0	0.111753	0.929863	1.11832	0.16134
ENSMUSG00000043279	0.72638	0.0260778	0.707523	0.48666	0	0	0	0	0.102185	0	#NUM!
ENSMUSG00000045629	0.21928	0.0400179	0.139197	0.132831	0.0489892	0.241317	0.0275689	0.105958	0.768949	0.797692	-0.326097
ENSMUSG00000045624	9.34364	4.4389	10.4785	8.08703	3.44182	3.59078	3.71997	3.58419	0.0721823	0.443202	-1.17396
ENSMUSG00000006611	0.170169	0	0.353525	0.174565	0	0	0	0	0.162418	0	#NUM!
ENSMUSG00000114667	0.0512602	2.80645	0.175713	1.01114	0.154602	0.620531	0.464016	0.41305	0.546393	0.408499	-1.2916
ENSMUSG00000039168	2.89927	0.502916	3.77198	2.39139	0.144295	0.157953	0	0.10075	0.0793091	0.0421301	-4.569
ENSMUSG00000039164	0.178253	0.0520491	0.0543136	0.0948719	0	0.392335	0.053786	0.148707	0.699353	1.56745	0.648421
ENSMUSG00000039166	22.0655	30.2743	17.6214	23.3204	43.3764	31.2747	28.5691	34.4067	0.131964	1.47539	0.5611
ENSMUSG00000039167	0.674912	1.49123	0.481982	0.882709	1.04201	0.676426	1.41826	1.04557	0.687421	1.1845	0.244275
ENSMUSG00000039163	50.2006	57.4015	40.4547	49.3523	58.8328	50.9281	58.0868	55.9492	0.298001	1.13367	0.181002
ENSMUSG00000031358	27.8309	31.9045	29.5398	29.7584	25.6432	30.8393	27.2099	27.8974	0.391721	0.937465	-0.0931629
ENSMUSG00000031353	1765.71	2064.64	1612.74	1814.36	1360.31	1830.44	1605.26	1598.67	0.319338	0.88112	-0.182589
ENSMUSG00000031352	14.5039	4.0526	10.5049	9.68712	6.19061	4.01399	4.12714	4.77725	0.191322	0.493155	-1.01989
ENSMUSG00000031351	0.029813	0.130579	0.0681301	0.0761741	0.164848	0.114832	0.0168671	0.0988491	0.687799	1.29767	0.375929
ENSMUSG00000031357	15.0897	2.54794	8.72836	8.78867	1.18149	1.81065	2.10105	1.69773	0.122534	0.193173	-2.37204
ENSMUSG00000031355	0.0592315	0	0.0676793	0.0423036	0	0	0.0257776	0.00859254	0.215958	0.203116	-2.29962
ENSMUSG00000031354	0.110628	0	0.126406	0.079011	0	0	0.625888	0.208629	0.574637	2.64051	1.40082
ENSMUSG00000084512	1.84708	1.85398	0.879381	1.52681	0	1.18575	0	0.39525	0.0911333	0.258872	-1.94969
ENSMUSG00000088205	0.489013	0	0	0.163004	0	0	0	0	0.373901	0	#NUM!
ENSMUSG00000001349	0.44433	0.199036	0.507701	0.383689	0.0203047	0.155586	0.0914125	0.0891012	0.0445306	0.232222	-2.10642
ENSMUSG00000001348	0.29943	0.268258	0.311032	0.292907	0.164198	0.149783	0.0308011	0.114928	0.0157244	0.392369	-1.34972
ENSMUSG00000034493	0.362351	0.297576	0.103508	0.254478	0	0	0	0	0.0307219	0	#NUM!
ENSMUSG00000057836	23.6881	23.2305	11.0514	19.3233	65.4284	58.9628	71.5225	65.3046	0.00112093	3.37958	1.75684
ENSMUSG00000057835	2.60136	1.73905	2.59692	2.31245	1.01858	0.452022	3.16039	1.54366	0.428329	0.667546	-0.583061
ENSMUSG00000023411	0.0137493	0	0	0.0045831	0	0	0	0	0.373901	0	#NUM!
ENSMUSG00000072852	0	0	0.159645	0.053215	0	0.0768799	0	0.0256266	0.664742	0.481568	-1.05419
ENSMUSG00000112745	0	0	0.034635	0.011545	0	0	0	0	0.373901	0	#NUM!
ENSMUSG00000018537	0.391793	0.0514808	0.250696	0.231323	0	0	0.0354658	0.0118219	0.0918521	0.0511057	-4.29037
ENSMUSG00000100969	0.665311	1.38828	0.114747	0.72278	0.757207	2.07219	1.12212	1.31717	0.331331	1.82237	0.865818
ENSMUSG00000015377	0.0359834	0	0	0.0119945	0	0	0	0	0.373901	0	#NUM!
ENSMUSG00000024827	0.206078	0.145062	0.134554	0.161898	0.0147985	0.064797	0.0666235	0.0487397	0.0156344	0.301051	-1.73192
ENSMUSG00000024826	1.0285	0.353679	1.35001	0.910729	0.196545	0.233856	0.355864	0.262088	0.09471	0.287778	-1.79697
ENSMUSG00000024824	0	0	0.21602	0.0720067	0	0	0	0	0.373901	0	#NUM!
ENSMUSG00000100130	0.0875174	0	0.0999993	0.0625056	0	0	0	0	0.117876	0	#NUM!
ENSMUSG00000100131	8.26354	8.35771	9.1538	8.59168	13.3177	7.91389	9.70726	10.3129	0.346297	1.20034	0.263444
ENSMUSG00000100133	0	0	0	0	0	0	0	0	#DIV/0!	#DIV/0!	#DIV/0!
ENSMUSG00000100134	0	0	0	0	0	0	0	0	#DIV/0!	#DIV/0!	#DIV/0!
ENSMUSG00000105068	0.641608	0.175637	0.458197	0.425147	0.0806295	0.264784	0.181498	0.175637	0.161763	0.413121	-1.27536
ENSMUSG00000025151	10.8586	0.834388	7.16869	6.28724	0.0510722	0.0559062	0.0718527	0.0596103	0.100484	0.00948116	-6.72072
ENSMUSG00000068762	0.555641	0.0304208	0.222211	0.269424	0.223444	0.275167	0.15718	0.218597	0.762642	0.81135	-0.301604
ENSMUSG00000025153	1.26195	0.2432	1.26891	0.924687	0.0964211	0.161099	0.142793	0.133438	0.0812801	0.144306	-2.7928
ENSMUSG00000025154	5.32158	4.06127	4.80303	4.72863	2.71284	3.7623	3.05332	3.17615	0.0316123	0.671686	-0.574141
ENSMUSG00000025155	0.632281	0.112706	0.890473	0.545154	0.251308	0.291276	0.249572	0.264052	0.287135	0.484363	-1.04584
ENSMUSG00000025156	5.16309	3.04742	6.82057	5.01036	2.27695	3.52748	3.56176	3.12206	0.18209	0.623121	-0.682415
ENSMUSG00000025157	0.0662571	0	0.0946337	0.0536303	0	0.018229	0	0.00607634	0.172749	0.113301	-3.14177
ENSMUSG00000025158	0.333016	0.0729293	0.152205	0.18605	0	0.0977292	0	0.0325764	0.140187	0.175095	-2.51379
ENSMUSG00000025159	0.52526	0.319528	0.812358	0.552382	0.128016	0.151811	0.174101	0.151309	0.0490942	0.273922	-1.86817
ENSMUSG00000085067	0.0680523	0	0.0518387	0.0399637	0.273664	0	0.179673	0.151112	0.250895	3.78124	1.91886
ENSMUSG00000079494	0	0	0	0	0	0	0	0	#DIV/0!	#DIV/0!	#DIV/0!
ENSMUSG00000040483	0.341756	0.0387121	0.188517	0.189662	0.0947814	0.233443	0.0800079	0.136078	0.621176	0.717475	-0.478999
ENSMUSG00000040675	6.16752	2.98783	5.78008	4.97848	2.35493	1.68656	1.80459	1.94869	0.0414311	0.391423	-1.3532
ENSMUSG00000086948	0	0	0	0	0	0	0	0	#DIV/0!	#DIV/0!	#DIV/0!
ENSMUSG00000038305	0.0206163	0.127922	0.172749	0.107096	0	0.0453764	0	0.0151255	0.125514	0.141233	-2.82385
ENSMUSG00000038304	42.4792	24.0242	34.4376	33.647	24.812	15.2836	24.6602	21.5853	0.123705	0.641522	-0.64043
ENSMUSG00000073896	0.0905029	0.042471	0.0147729	0.0492489	0	0	0	0	0.0899903	0	#NUM!
ENSMUSG00000038301	0.689245	0.0390368	0.373406	0.367229	0.10155	0	0.0336162	0.0450554	0.165342	0.12269	-3.02691
ENSMUSG00000073899	0	0	0.051775	0.0172583	0	0	0	0	0.373901	0	#NUM!
ENSMUSG00000035305	0.661721	0.577558	0.350654	0.529977	0.848443	1.37202	1.0743	1.09825	0.0330287	2.07226	1.05121
ENSMUSG00000027424	2.16214	1.55424	2.84769	2.18803	1.42701	1.58024	1.83022	1.61249	0.215633	0.73696	-0.440342
ENSMUSG00000027425	3.6102	3.026	3.65481	3.43034	3.65314	3.1189	4.48421	3.75208	0.510487	1.09379	0.129341
ENSMUSG00000027422	4.28307	0.599148	4.03875	2.97365	0.803019	0.892869	0.889571	0.86182	0.150545	0.289818	-1.78678
ENSMUSG00000027423	6.25742	1.10092	6.36384	4.57406	0.212799	1.22294	1.34722	0.927653	0.108954	0.202807	-2.30182
ENSMUSG00000027420	0.855466	0.987354	3.56646	1.80309	1.95252	1.19588	2.22373	1.79071	0.990064	0.993133	-0.00994113
ENSMUSG00000030158	0.409575	0	0	0.136525	0	0	0	0	0.373901	0	#NUM!
ENSMUSG00000030159	0	0.0592858	0	0.0197619	0	0.0119169	0	0.0039723	0.477219	0.201008	-2.31468
ENSMUSG00000027428	3.78995	2.53607	3.2345	3.18684	3.19869	2.9093	2.88542	2.9978	0.641945	0.940681	-0.0882225
ENSMUSG00000027429	3.25308	0.825707	2.85541	2.3114	0.273273	0.299139	0.396866	0.323092	0.0574662	0.139782	-2.83875
ENSMUSG00000071036	0.082681	0	0	0.0275603	0	0	0	0	0.373901	0	#NUM!
ENSMUSG00000071037	43.7179	45.567	38.0656	42.4502	22.3472	22.4604	24.1228	22.9768	0.00111726	0.541265	-0.885593
ENSMUSG00000071035	0	0.136739	0	0.0455797	0	0	0	0	0.373901	0	#NUM!
ENSMUSG00000065299	1.60947	0	0.613006	0.740825	0	0	0	0	0.189342	0	#NUM!
ENSMUSG00000079242	0	0	0.147983	0.0493278	0	0	0.0488486	0.0162829	0.559262	0.330095	-1.59905
ENSMUSG00000079244	0	0	0	0	0	0.115393	0	0.0384643	0.373901	#DIV/0!	#DIV/0!
ENSMUSG00000042396	57.607	53.6248	48.9552	53.3957	18.3155	22.0307	25.7014	22.0159	0.000671508	0.412315	-1.27818
ENSMUSG00000042390	28.6023	33.5663	38.0945	33.421	29.896	29.8188	30.2932	30.0027	0.280999	0.897718	-0.155666
ENSMUSG00000050463	0.0321831	0	0	0.0107277	0	0	0.0364159	0.0121386	0.934781	1.13152	0.178265
ENSMUSG00000063600	9.06202	9.67649	7.60335	8.78062	14.5102	13.9327	9.87965	12.7742	0.0649694	1.45482	0.540838
ENSMUSG00000059974	0.854971	0.539238	0.648668	0.680959	0.749518	0.541956	0.23992	0.510465	0.383916	0.749626	-0.415756
ENSMUSG00000092451	0	0	0	0	0	0.0468505	0	0.0156168	0.373901	#DIV/0!	#DIV/0!
ENSMUSG00000092456	0	0.104593	0.0545718	0.0530549	0	0.10512	0	0.03504	0.716807	0.660448	-0.598482
ENSMUSG00000092454	0.230244	0.378169	0.789245	0.465886	0.115737	0	0.130263	0.082	0.0897159	0.176009	-2.50628
ENSMUSG00000087269	0	0	0.0505521	0.0168507	0	0	0	0	0.373901	0	#NUM!
ENSMUSG00000107214	0	0	0	0	0	0.108014	0	0.0360047	0.373901	#DIV/0!	#DIV/0!
ENSMUSG00000028702	1.14016	1.13068	1.70426	1.32503	0.295575	0.994331	1.20898	0.832962	0.215412	0.628634	-0.669707
ENSMUSG00000028703	0.148824	0.146664	0.3401	0.211863	0.224429	0	0.168398	0.130942	0.433602	0.618053	-0.694197
ENSMUSG00000028700	0.738398	0.0886063	0.832153	0.553052	0.0610146	0.0890529	0.125899	0.0919889	0.120756	0.16633	-2.58788
ENSMUSG00000063911	0	0	0.250058	0.0833526	0	0	0	0	0.373901	0	#NUM!
ENSMUSG00000028706	10.4468	11.1059	11.9895	11.1807	11.5594	15.1193	14.7108	13.7965	0.0967478	1.23395	0.303288
ENSMUSG00000028707	0	0	0	0	0	0	0	0	#DIV/0!	#DIV/0!	#DIV/0!
ENSMUSG00000044700	3.03353	2.70604	4.9416	3.56039	1.95656	2.57689	2.95713	2.49686	0.232016	0.701288	-0.511921
ENSMUSG00000028708	18.9391	18.2247	25.1464	20.7701	12.6113	10.7657	10.5136	11.2969	0.0145243	0.543901	-0.878584
ENSMUSG00000028709	0.612951	0.101693	0.488138	0.400927	0.0746941	0.061323	0.0840688	0.073362	0.100598	0.182981	-2.45024
ENSMUSG00000044705	0	0	0	0	0	0	0	0	#DIV/0!	#DIV/0!	#DIV/0!
ENSMUSG00000044707	0.15896	0	0.249743	0.136234	0	0.0437339	0	0.014578	0.177474	0.107007	-3.22423
ENSMUSG00000097494	1.74229	0.965663	1.35176	1.35324	1.4921	1.20724	1.24127	1.31354	0.877414	0.970665	-0.0429545
ENSMUSG00000058685	22.4575	24.1177	13.5458	20.0403	48.3463	37.3332	35.649	40.4428	0.0167637	2.01807	1.01298
ENSMUSG00000008398	0.728683	0.172877	1.81786	0.906475	0.0488385	0.0267305	0.178646	0.0847384	0.165751	0.0934812	-3.41918
ENSMUSG00000087266	0.0133217	0	0.0304434	0.0145884	0.174108	0.0586422	0	0.0775833	0.291585	5.31816	2.41093
ENSMUSG00000087267	0.108138	0	0	0.036046	0	0	0	0	0.373901	0	#NUM!
ENSMUSG00000050071	0.652292	0	0.958274	0.536855	0	0	0	0	0.130271	0	#NUM!
ENSMUSG00000050075	0.521541	0.244748	0.113509	0.293266	0.149808	0.0546625	0.0562033	0.0868912	0.172214	0.296288	-1.75493
ENSMUSG00000050074	0	0	0	0	0.202998	0	0	0.067666	0.373901	#DIV/0!	#DIV/0!
ENSMUSG00000050079	4.20786	3.95258	4.71719	4.29254	2.94358	2.7849	3.83837	3.18895	0.0500239	0.742904	-0.428752
ENSMUSG00000068617	0.155096	0	0.253166	0.136087	0	0	0.125353	0.0417844	0.328036	0.307041	-1.7035
ENSMUSG00000094118	0	0	0	0	0	0.0851709	0	0.0283903	0.373901	#DIV/0!	#DIV/0!
ENSMUSG00000094116	0.0417991	0	0.0477607	0.0298533	0.0420225	0.046	0	0.0293408	0.981728	0.982835	-0.0249788
ENSMUSG00000094111	2.01463	0.787852	0.986556	1.26301	2.89342	2.37547	1.1398	2.13623	0.24679	1.69138	0.758198
ENSMUSG00000010057	4.96859	3.72721	4.61079	4.43553	3.69806	4.13872	4.10008	3.97895	0.31196	0.897064	-0.156718
ENSMUSG00000108216	0	0	0.0799235	0.0266412	0	0	0	0	0.373901	0	#NUM!
ENSMUSG00000081264	0.690012	0	0.854125	0.514712	0	0	0	0	0.12059	0	#NUM!
ENSMUSG00000025162	1.19936	0.265065	1.09382	0.852746	0.143807	0.169528	0.161856	0.158397	0.0785471	0.185749	-2.42857
ENSMUSG00000051306	7.255	6.06234	7.25731	6.85822	7.38282	6.36586	6.05415	6.60095	0.672509	0.962487	-0.0551607
ENSMUSG00000067344	0.730932	0	1.00222	0.577716	0.146968	0	0	0.0489892	0.156211	0.0847981	-3.55982
ENSMUSG00000040650	0.176706	0.359338	0.0576881	0.197911	0.203029	0.222246	0.257074	0.22745	0.756986	1.14925	0.200697
ENSMUSG00000095248	0.011685	0.153539	0	0.0550746	0	0.0128594	0	0.00428646	0.363162	0.0778301	-3.68353
ENSMUSG00000042632	0.554804	0.1458	0.697325	0.465976	0.0780876	0.19538	0.225998	0.166489	0.155369	0.35729	-1.48483
ENSMUSG00000037214	8.3409	7.4103	8.38251	8.04457	7.08954	5.31975	3.94676	5.45201	0.0546019	0.677726	-0.561226
ENSMUSG00000071796	2.14146	2.00643	1.52615	1.89134	3.17387	1.9558	3.74707	2.95891	0.129377	1.56445	0.645656
ENSMUSG00000037216	2.10149	2.00608	2.18572	2.09777	1.92312	2.84639	2.9876	2.5857	0.222113	1.2326	0.301704
ENSMUSG00000037217	0.284751	0	0.019139	0.101297	0	0	0	0	0.332183	0	#NUM!
ENSMUSG00000071793	0.331843	0.159879	0.197169	0.22963	0.0667232	0.160685	0.090117	0.105842	0.105437	0.460922	-1.1174
ENSMUSG00000037211	0.627505	0.749571	0.543183	0.640086	0.172052	0.418527	0.408808	0.333129	0.0377755	0.520444	-0.942184
ENSMUSG00000042638	2.26114	1.66589	1.81811	1.91505	1.96452	1.87397	2.55854	2.13234	0.479924	1.11347	0.155057
ENSMUSG00000106491	0.0504797	0	0	0.0168266	0	0.0370353	0	0.0123451	0.840475	0.733667	-0.446802
ENSMUSG00000106495	0	0.486326	0.0422904	0.176205	0.595352	0.529508	0	0.374953	0.461627	2.12793	1.08945
ENSMUSG00000106496	0	0	0	0	0	0.132344	0	0.0441146	0.373901	#DIV/0!	#DIV/0!
ENSMUSG00000049620	0.0622631	0	0.284573	0.115612	0	0.171301	0	0.0571005	0.602187	0.493898	-1.01772
ENSMUSG00000106498	0.106164	0.058124	0.0202176	0.0615019	0	0	0	0	0.0687156	0	#NUM!
ENSMUSG00000049624	7.63289	6.40604	5.13542	6.39145	6.29517	5.66707	6.30951	6.09058	0.70934	0.952926	-0.0695632
ENSMUSG00000011114	3.34299	1.53555	3.9007	2.92641	0.882936	1.29387	1.29829	1.15837	0.071824	0.395831	-1.33704
ENSMUSG00000011118	0	0.0881	0	0.0293667	0	0	0	0	0.373901	0	#NUM!
ENSMUSG00000071867	19.4085	3.2487	12.9952	11.8841	5.3441	4.21739	5.59518	5.05222	0.221088	0.425124	-1.23404
ENSMUSG00000071866	261.06	74.0815	350.507	228.55	48.174	53.4272	57.3038	52.9683	0.0974419	0.231759	-2.10931
ENSMUSG00000071860	0	0	0	0	0	0.168221	0	0.0560738	0.373901	#DIV/0!	#DIV/0!
ENSMUSG00000071862	16.163	23.1241	14.7902	18.0257	14.8764	17.7444	15.0769	15.8993	0.481093	0.882032	-0.181097
ENSMUSG00000081467	0	0	0	0	0	0	0	0	#DIV/0!	#DIV/0!	#DIV/0!
ENSMUSG00000004446	0.0933946	0.0852212	0.533574	0.237397	0.156489	0.291212	0.035226	0.160976	0.668315	0.678089	-0.560454
ENSMUSG00000030970	36.4777	43.7363	47.8825	42.6988	39.7986	35.8517	33.8868	36.5124	0.175154	0.855114	-0.225811
ENSMUSG00000087155	0.240254	0.131537	0.27452	0.215437	0.483076	0.3966	0	0.293225	0.641803	1.36107	0.444743
ENSMUSG00000030972	0.290911	0.143344	0.13296	0.189072	0	0.240111	0.148127	0.129413	0.52861	0.684463	-0.546955
ENSMUSG00000087157	0.352526	0	0.503505	0.285344	0	0	0.698059	0.232686	0.858187	0.81546	-0.294314
ENSMUSG00000087150	0.086782	0	0	0.0289273	0	0.214883	0	0.0716278	0.609858	2.47613	1.30809
ENSMUSG00000087151	9.43632	8.23106	7.03581	8.2344	5.38654	6.24841	11.3108	7.64859	0.781376	0.928858	-0.10647
ENSMUSG00000030976	0.576811	0.505278	0	0.360696	0.0579893	0.126956	0.587407	0.257451	0.696385	0.71376	-0.486488
ENSMUSG00000087153	0.38463	0.140388	0.366239	0.297085	0.322238	0.423285	0.217609	0.321044	0.8197	1.08064	0.111893
ENSMUSG00000030978	4.17499	4.26934	5.5961	4.68014	2.4871	2.51819	4.07681	3.02737	0.0767323	0.646853	-0.62849
ENSMUSG00000030979	1.09713	0.710653	0.971107	0.926298	0.124281	0.544179	0.559518	0.409326	0.0471641	0.441895	-1.17823
ENSMUSG00000087159	59.0971	92.8622	49.5732	67.1775	83.914	99.0283	120.406	101.116	0.114544	1.50521	0.589961
ENSMUSG00000000766	0	0	0.0785611	0.026187	0	0.0075665	0.101137	0.0362346	0.821678	1.38368	0.468515
ENSMUSG00000040706	0	0.30103	0.179501	0.160177	0	0	0	0	0.140909	0	#NUM!
ENSMUSG00000040701	0.0926046	0	0	0.0308682	0	0	0	0	0.373901	0	#NUM!
ENSMUSG00000040703	0.548332	0.0367601	0.306875	0.297323	0	0.0492604	0.101298	0.0501861	0.176189	0.168794	-2.56667
ENSMUSG00000098750	0	0	0	0	0	1.34144	0	0.447147	0.373901	#DIV/0!	#DIV/0!
ENSMUSG00000107728	2.43787	1.68075	1.75388	1.9575	0.635419	2.73257	1.99226	1.78675	0.808534	0.912769	-0.131678
ENSMUSG00000045362	0	0	0.0392415	0.0130805	0	0	0	0	0.373901	0	#NUM!
ENSMUSG00000098758	0	0.0558183	0	0.0186061	0	0	0	0	0.373901	0	#NUM!
ENSMUSG00000039684	0.164623	0.0200288	0.146302	0.110318	0	0.0201298	0.0413944	0.020508	0.128609	0.1859	-2.4274
ENSMUSG00000093858	0.232613	0	0.0885962	0.10707	0	0	0	0	0.189342	0	#NUM!
ENSMUSG00000055937	0	0	0	0	0.034208	0	0.0385013	0.0242364	0.117502	#DIV/0!	#DIV/0!
ENSMUSG00000033444	3.98244	4.6572	5.91175	4.85046	4.34714	5.40042	6.62264	5.45673	0.522941	1.12499	0.169915
ENSMUSG00000033446	0.644682	0.033615	0.736628	0.471642	0.0720141	0.0112615	0	0.0277585	0.115884	0.0588551	-4.08669
ENSMUSG00000092185	0	0	0.521815	0.173938	0.229561	0	0	0.0765203	0.635203	0.439928	-1.18466
ENSMUSG00000029472	1.53722	1.03964	2.49004	1.68897	1.15453	1.90069	1.37105	1.47542	0.679277	0.873566	-0.195012
ENSMUSG00000029471	0.177094	0.00554043	0.265948	0.149528	0	0	0.0687038	0.0229013	0.187676	0.153157	-2.70691
ENSMUSG00000097354	0	0	0	0	0	0	0.01727	0.00575668	0.373901	#DIV/0!	#DIV/0!
ENSMUSG00000097353	0.830122	0.272691	0.442641	0.515151	0.19473	0.456775	0.532271	0.394592	0.56814	0.765973	-0.384634
ENSMUSG00000097352	0.0168368	0	0.0865716	0.0344695	0	0	0.0476281	0.015876	0.579705	0.460582	-1.11847
ENSMUSG00000092183	1.90546	1.84384	1.46836	1.73922	3.56399	1.85313	2.90819	2.77511	0.115494	1.5956	0.674101
ENSMUSG00000029478	0.0948191	0.080753	0.379199	0.184924	0.0158876	0.110146	0.190738	0.10559	0.509112	0.570994	-0.808452
ENSMUSG00000092188	0	0.0966566	0	0.0322189	0	0	0	0	0.373901	0	#NUM!
ENSMUSG00000048280	2.81241	2.92357	2.35381	2.6966	2.91924	2.98654	3.54187	3.14922	0.160733	1.16785	0.223854
ENSMUSG00000048285	0.605146	0.189321	0.602552	0.465673	0.0173823	0.275899	0.264112	0.185798	0.158828	0.398988	-1.32558
ENSMUSG00000002728	13.7363	14.9267	9.69674	12.7866	7.60209	8.2724	8.67435	8.18295	0.0462281	0.639963	-0.643939
ENSMUSG00000086201	0	0.108242	0	0.0360805	0.0993806	0	0	0.0331269	0.954808	0.918137	-0.123219
ENSMUSG00000059791	1.39465	0	1.1198	0.838152	0	0.414816	0	0.138272	0.193562	0.164972	-2.5997
ENSMUSG00000086209	0	0	0	0	0	0	0	0	#DIV/0!	#DIV/0!	#DIV/0!
ENSMUSG00000081044	41.3734	42.1826	34.2298	39.2619	53.205	51.8406	63.6698	56.2385	0.0197132	1.43239	0.518427
ENSMUSG00000003233	1.65809	1.58091	1.67547	1.63816	1.97313	1.79991	2.23353	2.00219	0.04808	1.22222	0.289502
ENSMUSG00000003235	3.04791	0.377108	1.73147	1.71883	0.0692474	0	0.0974232	0.0555569	0.0973553	0.0323225	-4.95132
ENSMUSG00000003234	7.62775	4.03154	9.78069	7.14666	3.13925	3.23122	4.16607	3.51218	0.10055	0.491444	-1.0249
ENSMUSG00000025509	1.71997	0.360638	1.60985	1.23015	0.165558	0.261773	0.165632	0.197654	0.0774783	0.160675	-2.63778
ENSMUSG00000025508	27.3092	16.2364	31.6612	25.069	21.0471	19.4	23.5982	21.3484	0.477346	0.851589	-0.231771
ENSMUSG00000025507	0.134241	0	0	0.044747	0.0245379	0.0402906	0	0.0216095	0.643205	0.482926	-1.05012
ENSMUSG00000025505	1.09543	0.228472	0.675502	0.666469	0.262211	0.382706	0.0590241	0.234647	0.181813	0.352075	-1.50605
ENSMUSG00000025503	64.8288	50.0277	116.071	76.9758	14.1507	33.2211	29.9527	25.7748	0.070082	0.334843	-1.57844
ENSMUSG00000025500	0.207739	0	0.0296709	0.0791365	0	0	0	0	0.289493	0	#NUM!
ENSMUSG00000064351	4349.14	2969.54	4129.17	3815.95	5257.58	3483.09	3738.66	4159.78	0.648988	1.0901	0.124463
ENSMUSG00000085868	0	0	0	0	0	0	0	0	#DIV/0!	#DIV/0!	#DIV/0!
ENSMUSG00000085869	0	0	0	0	0	0	0	0	#DIV/0!	#DIV/0!	#DIV/0!
ENSMUSG00000029560	0.307181	0.0560597	0.175496	0.179579	0.205882	0.244149	0.0386202	0.162884	0.870563	0.907032	-0.140775
ENSMUSG00000085862	0.213683	0.187183	0.439487	0.280118	0.128895	2.02236	1.16058	1.10395	0.210639	3.94101	1.97856
ENSMUSG00000085860	0	0	0	0	0	0	0	0	#DIV/0!	#DIV/0!	#DIV/0!
ENSMUSG00000078141	0	0	0.28062	0.0935401	0	0	0	0	0.373901	0	#NUM!
ENSMUSG00000021432	1.41053	1.74279	1.74238	1.6319	0.239538	0.482468	0.571557	0.431188	0.00127604	0.264225	-1.92016
ENSMUSG00000085865	0.743864	0.11636	0	0.286741	1.06834	0.350838	0	0.47306	0.657889	1.64978	0.722274
ENSMUSG00000114452	0	0.108575	0	0.0361915	0	0.0311776	0	0.0103925	0.530887	0.287154	-1.8001
ENSMUSG00000029564	0.0557603	0.228962	0.27078	0.185168	0	0.122729	0.283923	0.135551	0.662092	0.732043	-0.45
ENSMUSG00000002210	0.194046	0	0.170555	0.121534	0	0	0.0337797	0.0112599	0.15079	0.0926481	-3.43209
ENSMUSG00000020818	0.937113	0.0598572	0.339076	0.445349	0	0.1461	0.106036	0.0840455	0.240578	0.188718	-2.40569
ENSMUSG00000044477	1.37301	0.717018	1.18266	1.0909	0.297306	0.278954	0.33462	0.303627	0.0157828	0.278328	-1.84514
ENSMUSG00000086515	0	0	0.934632	0.311544	0	0.300059	0	0.10002	0.553205	0.321045	-1.63915
ENSMUSG00000086513	0.0303077	0.0331864	0.0432878	0.0355939	0	0.0333536	0.0257204	0.0196913	0.215907	0.553221	-0.854072
ENSMUSG00000086512	0	0	0.0891802	0.0297267	0	0	0	0	0.373901	0	#NUM!
ENSMUSG00000042579	0.173587	0.0527985	0.0771339	0.101173	0.329638	0.159194	0.0654724	0.184768	0.384418	1.82626	0.868891
ENSMUSG00000106826	0	0	0.00942382	0.00314127	0	0	0	0	0.373901	0	#NUM!
ENSMUSG00000053436	3.04105	0.582732	1.63604	1.75328	2.12737	2.62157	3.13993	2.62962	0.318472	1.49984	0.584804
[truncated: 23,705 more rows]

## Sheet: 6h+ vs. 6h
name	c6h1	c6h2	c6h3	t6hSAL1	t6hSAL2	t6hSAL3	M6	M6+	Pvalue	FC	logFC
ENSMUSG00000111936	0	0.0208474	0	0	0	0	0.00694915	0	0.373901	0	#NUM!
ENSMUSG00000090667	0	0	0	0	0.0158243	0	0	0.00527477	0.373901	#DIV/0!	#DIV/0!
ENSMUSG00000090665	0	0.068482	0	0	0	0	0.0228273	0	0.373901	0	#NUM!
ENSMUSG00000095057	0	0	0	0	0	0	0	0	#DIV/0!	#DIV/0!	#DIV/0!
ENSMUSG00000095052	0	0	0	0	0	1.19166	0	0.397221	0.373901	#DIV/0!	#DIV/0!
ENSMUSG00000108125	0	0	0.196623	0	0	0	0.0655411	0	0.373901	0	#NUM!
ENSMUSG00000066571	63.4563	49.0836	61.4789	48.5732	50.3332	54.6076	58.0063	51.1713	0.230869	0.882169	-0.180873
ENSMUSG00000053914	0	0	0	0	0	0.111419	0	0.0371397	0.373901	#DIV/0!	#DIV/0!
ENSMUSG00000053916	0	0	0	0	0	0	0	0	#DIV/0!	#DIV/0!	#DIV/0!
ENSMUSG00000036529	0.0162771	0.0801799	0.07328	0.243522	0.124629	0.102739	0.056579	0.156963	0.105696	2.77423	1.47209
ENSMUSG00000036528	11.2813	10.7586	10.8842	13.8222	14.0805	11.6779	10.9747	13.1935	0.046238	1.20217	0.265646
ENSMUSG00000003923	1.46458	5.70027	5.15651	6.24707	5.31617	4.66878	4.10712	5.41067	0.406696	1.31739	0.397682
ENSMUSG00000036523	0.255153	0.26026	0.169695	0.340835	0.260483	0.425914	0.228369	0.342411	0.111724	1.49937	0.584359
ENSMUSG00000003929	7.30508	4.92798	4.98213	5.64253	8.30341	6.80849	5.7384	6.91814	0.343344	1.20559	0.269737
ENSMUSG00000036526	0	0	0	0	0	0	0	0	#DIV/0!	#DIV/0!	#DIV/0!
ENSMUSG00000032418	193.76	224.094	249.942	306.88	299.239	240.27	222.599	282.13	0.088655	1.26744	0.341914
ENSMUSG00000032411	5.26274	6.32871	6.33775	6.03871	5.76886	5.61693	5.9764	5.80817	0.678953	0.971851	-0.0411931
ENSMUSG00000032410	3.35086	3.43898	3.79161	4.62544	3.961	3.72542	3.52715	4.10395	0.128039	1.16353	0.218511
ENSMUSG00000032413	42.0893	40.0939	40.0963	36.3258	37.9145	40.188	40.7598	38.1427	0.115012	0.935793	-0.095738
ENSMUSG00000032412	18.1614	27.4659	30.3863	35.5607	30.3394	24.3114	25.3379	30.0705	0.390063	1.18678	0.247054
ENSMUSG00000032415	29.2355	23.1018	19.7359	26.4665	26.2977	23.8276	24.0244	25.5306	0.6319	1.06269	0.0877272
ENSMUSG00000028865	3.31437	8.82057	6.22866	9.68333	7.51224	5.26921	6.1212	7.48826	0.53909	1.22333	0.290816
ENSMUSG00000032417	3.09974	3.74567	6.07138	5.11935	6.94545	6.09821	4.3056	6.05434	0.169649	1.40616	0.491756
ENSMUSG00000096627	0	0	0	0	0	0	0	0	#DIV/0!	#DIV/0!	#DIV/0!
ENSMUSG00000055610	0	0	0	0	0	0	0	0	#DIV/0!	#DIV/0!	#DIV/0!
ENSMUSG00000096621	0.158273	0.346507	0.712549	0.67655	0.323159	0.181635	0.405776	0.393781	0.959022	0.970439	-0.0432901
ENSMUSG00000055612	1.00628	0.436813	0.488181	0.53768	0.584501	1.47339	0.643759	0.86519	0.566171	1.34397	0.426497
ENSMUSG00000028863	1.21534	0.816895	1.00791	0.968378	0.827152	0.929822	1.01338	0.908451	0.44007	0.896456	-0.157695
ENSMUSG00000096629	0.0279445	0	0	0	0	0	0.00931485	0	0.373901	0	#NUM!
ENSMUSG00000028861	8.26908	8.44112	7.23871	9.39777	9.8153	8.43526	7.98297	9.21611	0.0903804	1.15447	0.207233
ENSMUSG00000091530	0.505034	0.276418	0.378947	0.539702	0.257792	0.193194	0.3868	0.33023	0.67493	0.853748	-0.228117
ENSMUSG00000063065	1.74759	3.09853	1.63449	2.73558	1.50769	2.06205	2.1602	2.10177	0.925779	0.972951	-0.0395614
ENSMUSG00000063063	0.263894	0.770326	0.738038	0.880211	0.759239	0.5231	0.590753	0.72085	0.539998	1.22022	0.287145
ENSMUSG00000063060	0	0.165901	0	0.107973	0	0	0.0553004	0.0359911	0.784343	0.650828	-0.619651
ENSMUSG00000066682	0	0	0	0	0	0	0	0	#DIV/0!	#DIV/0!	#DIV/0!
ENSMUSG00000108604	0.794222	0.411819	0.56457	0.312694	0.426744	0.191886	0.590204	0.310441	0.0980955	0.52599	-0.926892
ENSMUSG00000108603	0	0.472632	0	0	0	0	0.157544	0	0.373901	0	#NUM!
ENSMUSG00000108600	0	0	0	0	0	0	0	0	#DIV/0!	#DIV/0!	#DIV/0!
ENSMUSG00000013997	0.37171	0.480873	0.354974	0.361115	0.252984	0.374871	0.402519	0.329657	0.257091	0.818983	-0.288094
ENSMUSG00000108609	4.06491	0.606772	0.277278	0	0.817391	0	1.64965	0.272464	0.329546	0.165164	-2.59803
ENSMUSG00000097977	0	0	0	0	0	0	0	0	#DIV/0!	#DIV/0!	#DIV/0!
ENSMUSG00000097976	0	0	0	0	0.0779043	0	0	0.0259681	0.373901	#DIV/0!	#DIV/0!
ENSMUSG00000097974	0	0	0	0	0	0	0	0	#DIV/0!	#DIV/0!	#DIV/0!
ENSMUSG00000097973	3.47211	0.306512	1.00849	3.11199	3.14444	2.31365	1.5957	2.8567	0.274841	1.79024	0.840156
ENSMUSG00000097971	0.0333756	0.054802	0	0	0	0	0.0293926	0	0.139051	0	#NUM!
ENSMUSG00000097979	0	0	0.0599484	0	0	0	0.0199828	0	0.373901	0	#NUM!
ENSMUSG00000111205	0	0	0	0	0	0	0	0	#DIV/0!	#DIV/0!	#DIV/0!
ENSMUSG00000096086	0	0	0	0	0	0.109543	0	0.0365143	0.373901	#DIV/0!	#DIV/0!
ENSMUSG00000099528	0.409387	0	0	0.131247	0	0	0.136462	0.0437489	0.552904	0.320594	-1.64118
ENSMUSG00000092718	0	0	0	0	0	0	0	0	#DIV/0!	#DIV/0!	#DIV/0!
ENSMUSG00000097543	0	0.0192443	0	0	0	0.0201753	0.00641477	0.00672511	0.974962	1.04838	0.06816
ENSMUSG00000034032	0.276262	0.238263	0.386313	0.187871	0.230755	0.307433	0.300279	0.24202	0.36084	0.805982	-0.31118
ENSMUSG00000034035	0	0	0	0	0	0	0	0	#DIV/0!	#DIV/0!	#DIV/0!
ENSMUSG00000034037	0	0	0	0.00943536	0	0	0	0.00314512	0.373901	#DIV/0!	#DIV/0!
ENSMUSG00000028066	6.86389	7.16932	8.77182	7.97798	7.64939	6.5433	7.60168	7.39022	0.787522	0.972183	-0.0407005
ENSMUSG00000028064	0	0	0	0	0	0.0117932	0	0.00393106	0.373901	#DIV/0!	#DIV/0!
ENSMUSG00000028063	0.723207	0.583328	0.546221	0.732176	0.718887	0.491423	0.617585	0.647495	0.768414	1.04843	0.068231
ENSMUSG00000028062	19.2021	20.8698	20.7394	17.5957	15.4125	19.0529	20.2704	17.3537	0.0696918	0.85611	-0.224131
ENSMUSG00000028060	15.5584	14.1985	13.7334	11.1932	11.9758	15.8816	14.4968	13.0169	0.393756	0.897916	-0.155348
ENSMUSG00000036864	0.0588867	0	0.0662775	0.0503432	0.0721403	0.135158	0.0417214	0.0858805	0.251371	2.05843	1.04154
ENSMUSG00000036867	0.0520004	0	0	0.27785	0.106173	0	0.0173335	0.128008	0.252217	7.38501	2.8846
ENSMUSG00000036860	4.0029	6.80952	5.78382	2.83252	3.92085	4.90415	5.53208	3.88584	0.18014	0.702419	-0.509595
ENSMUSG00000086093	0	0.205446	0	0	0	0	0.068482	0	0.373901	0	#NUM!
ENSMUSG00000028069	2.70163	3.30527	2.17194	4.12441	3.31432	2.60539	2.72628	3.34804	0.319536	1.22806	0.296385
ENSMUSG00000028068	4.11871	3.09829	3.96006	4.92815	3.66172	3.70741	3.72569	4.09909	0.513956	1.10022	0.137798
ENSMUSG00000078193	0.998719	2.1865	2.10762	0.400229	1.01958	3.43842	1.76428	1.61941	0.892151	0.917887	-0.123612
ENSMUSG00000078190	0	0	0	0	0	0.064333	0	0.0214443	0.373901	#DIV/0!	#DIV/0!
ENSMUSG00000057103	0	0.0904268	0.0464879	0.0441392	0.168667	0	0.0456382	0.0709355	0.679346	1.5543	0.636265
ENSMUSG00000050737	0	0.247518	0.111341	0.0755116	0.144275	0	0.11962	0.0732621	0.605499	0.612458	-0.707317
ENSMUSG00000050730	14.6988	14.1094	12.4446	12.5317	14.1884	14.0321	13.7509	13.5841	0.85511	0.987865	-0.0176146
ENSMUSG00000050732	0.600971	1.63148	1.94802	1.95236	0.760772	1.35177	1.39349	1.35497	0.945817	0.972356	-0.0404435
ENSMUSG00000065314	0	0	0	0	0	0	0	0	#DIV/0!	#DIV/0!	#DIV/0!
ENSMUSG00000094017	1.32904	1.93978	2.29362	1.98838	1.26635	1.52522	1.85415	1.59331	0.499945	0.859325	-0.218724
ENSMUSG00000093044	0	0	1.13684	0	0	0.579582	0.378947	0.193194	0.684866	0.509818	-0.971945
ENSMUSG00000047193	1.27093	1.0304	1.12446	1.76853	1.3738	1.38443	1.14193	1.50892	0.0676222	1.32138	0.402043
ENSMUSG00000049929	0.0655424	0	0.0295074	0.0560333	0.0936763	0.225651	0.0316833	0.12512	0.163429	3.9491	1.98152
ENSMUSG00000049922	0.016963	0.0928427	0.210012	0.0725096	0	0.0584006	0.106606	0.0436367	0.355878	0.409328	-1.28867
ENSMUSG00000067220	0.254632	0.163396	0.0790595	0.140747	0.0537832	0.483672	0.165696	0.226067	0.68992	1.36435	0.448216
ENSMUSG00000067229	0.713692	0	0	0	0	0	0.237897	0	0.373901	0	#NUM!
ENSMUSG00000035078	2.3779	2.34268	5.98833	5.62226	5.38619	4.09335	3.56964	5.03394	0.322809	1.41021	0.49591
ENSMUSG00000064043	0.11025	0	0.0137875	0.0327273	0.0187589	0.0421746	0.0413458	0.0312203	0.78872	0.755101	-0.405259
ENSMUSG00000050478	0	0	0	0	0.177602	0.332745	0	0.170116	0.151497	#DIV/0!	#DIV/0!
ENSMUSG00000050471	1.9873	2.87074	2.54313	2.14312	2.12146	2.07237	2.46706	2.11232	0.242187	0.856209	-0.223965
ENSMUSG00000020808	0	0	0	0	0	0	0	0	#DIV/0!	#DIV/0!	#DIV/0!
ENSMUSG00000020805	0	0	0	0.0120177	0	0	0	0.00400589	0.373901	#DIV/0!	#DIV/0!
ENSMUSG00000020804	0.0334057	0	0	0.0356989	0.102311	0.0383367	0.0111352	0.0587822	0.123239	5.27893	2.40025
ENSMUSG00000020807	0.48757	0.512371	0.812171	1.02124	1.04529	0.727402	0.604037	0.931309	0.0885066	1.54181	0.624623
ENSMUSG00000020806	0.724203	1.35572	1.39393	1.70486	1.15722	1.50562	1.15795	1.4559	0.331338	1.25731	0.330335
ENSMUSG00000020801	15.3816	17.3648	14.7461	17.6386	14.3261	15.441	15.8308	15.8019	0.982674	0.998172	-0.00263967
ENSMUSG00000020803	19.6368	17.6373	17.9928	18.5635	17.2627	17.046	18.4223	17.6241	0.362359	0.95667	-0.0639066
ENSMUSG00000020802	0.178596	1.219	1.24154	1.32476	1.29774	0.916283	0.879711	1.17959	0.46825	1.34089	0.423189
ENSMUSG00000103497	0	0	0	0	0	0	0	0	#DIV/0!	#DIV/0!	#DIV/0!
ENSMUSG00000103494	0.329045	0.720379	1.17275	0.80094	0.989095	0.230765	0.740725	0.6736	0.850422	0.909379	-0.137046
ENSMUSG00000103499	0.892219	0	0.0886058	0.196302	0.0803699	0.0301153	0.326942	0.102262	0.478935	0.312785	-1.67676
ENSMUSG00000106516	0	0	0	0	0	0	0	0	#DIV/0!	#DIV/0!	#DIV/0!
ENSMUSG00000089318	25.584	35.2069	53.682	61.3201	55.2219	35.4422	38.1576	50.6614	0.332694	1.32769	0.408915
ENSMUSG00000084145	0.0749713	0.205169	0.253142	0.400589	0.229613	0.77434	0.177761	0.468181	0.161641	2.63377	1.39713
ENSMUSG00000084142	0.548679	0	0.308771	0	0	0.157417	0.285817	0.0524724	0.235437	0.183588	-2.44546
ENSMUSG00000098463	1.38545	1.57606	1.40646	2.52565	2.07999	1.46525	1.45599	2.02363	0.144214	1.38987	0.474947
ENSMUSG00000103146	0	0	0	0	0	0	0	0	#DIV/0!	#DIV/0!	#DIV/0!
ENSMUSG00000103143	1.24259	0.901711	2.07425	0.641566	0.912218	0.73704	1.40619	0.763608	0.146362	0.543035	-0.880883
ENSMUSG00000074997	8.24774	8.50953	11.6303	11.3466	13.6463	6.58211	9.46252	10.525	0.674215	1.11228	0.153525
ENSMUSG00000074994	33.9217	30.3416	32.5766	32.4922	29.656	34.0547	32.28	32.0677	0.904265	0.993423	-0.00951989
ENSMUSG00000074991	4.9985	4.99422	4.75743	4.26613	5.78788	3.73438	4.91671	4.59613	0.632626	0.934797	-0.0972757
ENSMUSG00000107272	0	0.388575	0	0	0.362392	0	0.129525	0.120797	0.96306	0.932618	-0.100642
ENSMUSG00000074999	0	0.0547363	0	0	0	0	0.0182454	0	0.373901	0	#NUM!
ENSMUSG00000104314	0	0	0.295632	0	0	0	0.098544	0	0.373901	0	#NUM!
ENSMUSG00000104315	0	0.0400738	0.0412034	0	0.224241	0	0.0270924	0.0747471	0.564478	2.75897	1.46413
ENSMUSG00000109898	0	0.231049	0	0	0	0	0.0770162	0	0.373901	0	#NUM!
ENSMUSG00000109890	1.87648	2.19824	1.55621	1.51277	1.49558	2.19125	1.87698	1.7332	0.65113	0.923398	-0.114975
ENSMUSG00000086824	0	0.243833	0	0	0	0.357881	0.0812777	0.119294	0.805284	1.46773	0.553587
ENSMUSG00000109894	0	0.0703029	0	0	0	0	0.0234343	0	0.373901	0	#NUM!
ENSMUSG00000019210	6.42045	5.6965	9.09748	5.53228	5.31266	4.85523	7.07148	5.23339	0.155936	0.74007	-0.434266
ENSMUSG00000019214	0	0	0	0	0	0	0	0	#DIV/0!	#DIV/0!	#DIV/0!
ENSMUSG00000082423	2.13668	0	0	0.380559	0	0	0.712228	0.126853	0.463806	0.178108	-2.48918
ENSMUSG00000082424	0	0	0	0	0	0	0	0	#DIV/0!	#DIV/0!	#DIV/0!
ENSMUSG00000025971	0	0.0154384	0.0317472	0.0527508	0.0647917	0	0.0157286	0.0391808	0.344657	2.49106	1.31676
ENSMUSG00000025977	0	0.0346113	0	0	0.322791	0	0.0115371	0.107597	0.424863	9.32618	3.22129
ENSMUSG00000025978	0.520432	0.548976	0.6603	0.212351	0.415383	0.173746	0.576569	0.26716	0.0230076	0.463362	-1.10979
ENSMUSG00000025979	38.2754	29.9739	31.2309	29.9832	32.2647	30.728	33.1601	30.992	0.462211	0.934617	-0.0975531
ENSMUSG00000053528	16.4344	16.5292	14.4393	16.7869	14.6028	16.093	15.8009	15.8276	0.97869	1.00169	0.00243117
ENSMUSG00000021047	0.00635118	0.125142	0.0071483	0.325784	0.28529	0.0947527	0.0462138	0.235275	0.0809782	5.09102	2.34796
ENSMUSG00000021044	0.110126	0.328773	0.22536	0.599129	0.490591	0.402125	0.22142	0.497281	0.0315661	2.24588	1.16728
ENSMUSG00000021048	3.96455	6.1606	8.00932	9.38222	8.08198	6.58782	6.04482	8.01734	0.237337	1.32631	0.407423
ENSMUSG00000023018	0.0352387	0.0385741	0.0594921	0.0376576	0.0359748	0	0.0444349	0.0245442	0.240354	0.552362	-0.856315
ENSMUSG00000112254	0	0	0	0	0	0	0	0	#DIV/0!	#DIV/0!	#DIV/0!
ENSMUSG00000066688	1.57823	1.38209	0.786652	0.771003	1.49612	1.00909	1.24899	1.09207	0.649212	0.874362	-0.193697
ENSMUSG00000011267	1.11817	1.67181	3.71412	3.75963	3.61947	1.6275	2.16803	3.0022	0.470419	1.38476	0.469634
ENSMUSG00000091537	21.6656	23.94	26.9152	21.1433	21.4922	23.4093	24.1736	22.0149	0.267031	0.910702	-0.134949
ENSMUSG00000011263	0	0	0	0	0	0.0635	0	0.0211667	0.373901	#DIV/0!	#DIV/0!
ENSMUSG00000000365	96.0819	103.13	92.1011	99.9284	93.1184	99.569	97.1043	97.5386	0.916929	1.00447	0.00643741
ENSMUSG00000008590	0	0	0	0.049247	0.0470463	0.0793289	0	0.0585407	0.00492291	#DIV/0!	#DIV/0!
ENSMUSG00000103742	0	0	0	0	0	0	0	0	#DIV/0!	#DIV/0!	#DIV/0!
ENSMUSG00000029782	16.4023	18.0474	19.4696	19.763	16.043	17.8079	17.9731	17.8713	0.945221	0.994334	-0.00819747
ENSMUSG00000029784	0.122975	0.235575	0.242215	0.394249	0.470789	0.882042	0.200255	0.58236	0.0708786	2.90809	1.54007
ENSMUSG00000114184	0	0	0.0727895	0	0	0	0.0242632	0	0.373901	0	#NUM!
ENSMUSG00000114185	0.202808	0.170772	0.175586	0.166715	0.127412	0.0716136	0.183055	0.121914	0.105539	0.665993	-0.586421
ENSMUSG00000029787	3.53112	3.45474	3.42839	3.71823	3.58509	3.33243	3.47142	3.54525	0.563109	1.02127	0.0303612
ENSMUSG00000029076	0.726787	1.05414	1.40083	1.80577	1.59524	1.08429	1.06059	1.4951	0.207661	1.40969	0.495379
ENSMUSG00000029075	0	0	0	0	0	0	0	0	#DIV/0!	#DIV/0!	#DIV/0!
ENSMUSG00000029074	0	0	0	0	0.014232	0.095991	0	0.036741	0.286615	#DIV/0!	#DIV/0!
ENSMUSG00000029073	0.328114	0.35917	0.392375	0.416382	0.272162	0.117671	0.359886	0.268738	0.359888	0.74673	-0.421341
ENSMUSG00000029071	0	0.0365164	0	0	0	0.012761	0.0121721	0.00425367	0.572344	0.34946	-1.5168
ENSMUSG00000029070	0	1.52134	0.792827	1.18002	0.835749	1.02688	0.77139	1.01422	0.618438	1.31479	0.394835
ENSMUSG00000113479	0	0	0	0	0	0	0	0	#DIV/0!	#DIV/0!	#DIV/0!
ENSMUSG00000030655	4.12993	3.31646	5.08364	3.98521	4.00576	4.3488	4.17668	4.11325	0.909515	0.984814	-0.0220762
ENSMUSG00000074479	1.82642	1.41617	2.56957	2.03313	1.78689	0.61134	1.93739	1.47712	0.452431	0.762428	-0.391327
ENSMUSG00000074476	3.08752	2.48164	4.59287	2.838	3.06385	2.70081	3.38734	2.86755	0.459972	0.84655	-0.240333
ENSMUSG00000030657	0.316595	0.296152	0.291543	0.202997	0.352591	0.343509	0.30143	0.299699	0.973532	0.994258	-0.00830757
ENSMUSG00000074472	0	0	0	0	0	0	0	0	#DIV/0!	#DIV/0!	#DIV/0!
ENSMUSG00000041225	88.0086	84.5344	87.4477	86.4884	94.0145	81.148	86.6636	87.2169	0.893607	1.00638	0.00918228
ENSMUSG00000100812	0	0.3109	0.958991	0.303514	0.11598	0	0.423297	0.139831	0.392468	0.330339	-1.59798
ENSMUSG00000053128	0.0152578	0.066808	0.0343456	0.0652208	0.0934595	0.01751	0.0388038	0.0587301	0.4983	1.51351	0.597902
ENSMUSG00000041220	0	0.0378243	0.0291679	0.0276943	0.0176378	0.0693948	0.0223307	0.0382423	0.461248	1.71254	0.776139
ENSMUSG00000030652	2.62486	2.73153	2.99317	2.91577	2.78547	2.84386	2.78319	2.84837	0.603339	1.02342	0.0333974
ENSMUSG00000053121	0	0.202707	0	0	0	0.212513	0.0675689	0.0708378	0.974962	1.04838	0.06816
ENSMUSG00000097028	0	0	0.0144402	0	0	0	0.00481341	0	0.373901	0	#NUM!
ENSMUSG00000022800	0.246865	0.890762	1.4304	0.312665	1.04543	0.577102	0.85601	0.645064	0.628862	0.75357	-0.408186
ENSMUSG00000102762	0	0	0	0	0	0	0	0	#DIV/0!	#DIV/0!	#DIV/0!
ENSMUSG00000102760	0	0	0	0	0.0697165	0	0	0.0232388	0.373901	#DIV/0!	#DIV/0!
ENSMUSG00000097021	0	0	0	0	0.0312476	0	0	0.0104159	0.373901	#DIV/0!	#DIV/0!
ENSMUSG00000052833	1.54019	4.14468	2.7447	3.74903	3.2976	2.7004	2.80985	3.24901	0.617133	1.15629	0.209505
ENSMUSG00000097025	0	0.141259	0	0	0	0	0.0470863	0	0.373901	0	#NUM!
ENSMUSG00000052837	0	0	0	0	0	0	0	0	#DIV/0!	#DIV/0!	#DIV/0!
ENSMUSG00000039001	1.92038	1.2763	2.08421	1.83232	1.26032	1.49546	1.76029	1.52937	0.480601	0.868814	-0.202881
ENSMUSG00000039000	7.75331	8.30876	9.68291	10.332	9.44248	9.53905	8.58166	9.77119	0.136153	1.13861	0.187278
ENSMUSG00000039007	0.0288891	0.063247	0.195089	0	0.619345	0.0331534	0.0957419	0.2175	0.588748	2.27173	1.18379
ENSMUSG00000039004	3.70358	4.81818	4.3608	4.52104	4.6244	3.84159	4.29419	4.32901	0.935788	1.00811	0.0116519
ENSMUSG00000024122	7.47321	9.02031	9.73773	10.8311	10.6012	9.88231	8.74375	10.4382	0.0801074	1.19379	0.255548
ENSMUSG00000074121	0.0837599	0	0.0707043	0	0	0.0480618	0.0514881	0.0160206	0.310291	0.311152	-1.68431
ENSMUSG00000073535	0.277013	0.0551333	0.22675	0.457499	0	0.231202	0.186299	0.229567	0.784792	1.23225	0.301299
ENSMUSG00000027702	0.029378	1.22203	0.529042	1.25579	1.01972	0.842861	0.593483	1.03945	0.289864	1.75145	0.808549
ENSMUSG00000046229	1.75664	0.721091	1.07094	2.1901	1.64389	0.755976	1.18289	1.52999	0.538649	1.29343	0.371206
ENSMUSG00000092592	0	0	0	0.0308642	0	0	0	0.0102881	0.373901	#DIV/0!	#DIV/0!
ENSMUSG00000038013	0	0.202214	0.207914	0.098705	0.0507738	0.0652298	0.136709	0.0715695	0.403728	0.523516	-0.933695
ENSMUSG00000038011	0.224481	0.725843	0.618032	0.952179	0.740396	0.661875	0.522785	0.784817	0.209299	1.50122	0.586138
ENSMUSG00000038010	4.95432	4.25517	4.00746	5.2246	3.95733	3.83624	4.40565	4.33939	0.905968	0.98496	-0.0218636
ENSMUSG00000038015	2.2992	1.15638	1.7485	0.929689	2.41068	1.0697	1.73469	1.47002	0.669716	0.847424	-0.238844
ENSMUSG00000038014	3.3082	3.57367	3.73565	2.65147	2.76628	3.29697	3.53917	2.90491	0.0539128	0.820787	-0.28492
ENSMUSG00000035278	10.4344	15.5115	13.0852	18.9287	18.4116	14.2661	13.0104	17.2021	0.114121	1.32219	0.402926
ENSMUSG00000035279	0	0	0	0	0	0	0	0	#DIV/0!	#DIV/0!	#DIV/0!
ENSMUSG00000071324	1.36798	2.46192	1.53097	1.94092	1.86207	1.72955	1.78696	1.84418	0.876758	1.03202	0.0454764
ENSMUSG00000027559	0	0	0	0	0	0	0	0	#DIV/0!	#DIV/0!	#DIV/0!
ENSMUSG00000071322	0	0	0	0	0	0	0	0	#DIV/0!	#DIV/0!	#DIV/0!
ENSMUSG00000027552	770.208	557.955	607.051	474.971	513.071	622.371	645.072	536.804	0.236889	0.832162	-0.265063
ENSMUSG00000027550	35.5618	27.8962	29.0088	24.0646	23.1637	31.3866	30.8223	26.205	0.261583	0.850195	-0.234134
ENSMUSG00000027551	0	0.0411031	0.0211308	0.0300949	0.0287501	0.107729	0.0207446	0.0555247	0.291907	2.67658	1.42039
ENSMUSG00000035274	0.0145125	0.0158861	0.0816695	0.12407	0.0296313	0	0.037356	0.0512336	0.76557	1.37149	0.455749
ENSMUSG00000035275	0.972322	1.1986	1.00562	1.3199	1.2788	1.13595	1.05885	1.24488	0.10731	1.1757	0.233515
ENSMUSG00000027555	0	0	0	0	0.0493383	0	0	0.0164461	0.373901	#DIV/0!	#DIV/0!
ENSMUSG00000021815	1.2778	0.0333034	0.0684843	0.455171	0.403771	0.733206	0.459862	0.530716	0.874719	1.15408	0.20674
ENSMUSG00000021814	211.152	208.117	203.651	205.184	208.237	232.967	207.64	215.462	0.436716	1.03767	0.053351
ENSMUSG00000021816	2.59196	1.68443	2.4772	2.14312	2.53022	1.15074	2.2512	1.94136	0.569151	0.86237	-0.213622
ENSMUSG00000021811	11.1248	11.0777	11.4162	9.06618	8.70876	7.64404	11.2062	8.473	0.00341914	0.756098	-0.403355
ENSMUSG00000021810	4.00387	5.26371	5.2685	4.84502	5.78063	4.91022	4.84536	5.17862	0.554779	1.06878	0.0959644
ENSMUSG00000021819	0.025869	0.0212382	0	0.00691121	0.0528189	0.00742189	0.0157024	0.022384	0.717094	1.42551	0.511483
ENSMUSG00000030577	0	0	0.124011	0	0	0	0.0413369	0	0.373901	0	#NUM!
ENSMUSG00000098038	0	0	0.0479863	0	0	0	0.0159954	0	0.373901	0	#NUM!
ENSMUSG00000098033	0	0	0.679632	0.293316	0	0	0.226544	0.0977722	0.629314	0.431581	-1.2123
ENSMUSG00000098030	0	0	0	0	0	0.827974	0	0.275991	0.373901	#DIV/0!	#DIV/0!
ENSMUSG00000039768	4.78122	5.67229	6.01957	7.21103	7.35619	5.45712	5.49103	6.67478	0.172224	1.21558	0.281644
ENSMUSG00000033308	0	0.0136902	0.0563045	0	0.0319194	0	0.0233316	0.0106398	0.560471	0.456025	-1.13281
ENSMUSG00000054667	0.511935	0.231886	0.119211	0.0660265	0.0901086	0.202587	0.287677	0.119574	0.247026	0.415653	-1.26655
ENSMUSG00000033306	2.43834	2.28891	2.43944	2.88039	3.75519	3.1012	2.38889	3.24559	0.0327682	1.35862	0.44214
ENSMUSG00000033307	2.83361	2.28555	3.69282	2.39063	3.19732	2.56728	2.93733	2.71841	0.670187	0.925469	-0.111743
ENSMUSG00000079666	0.397522	0	0	0.212405	0.0507284	0	0.132507	0.0877112	0.776018	0.661934	-0.595241
ENSMUSG00000039765	0.114224	0.0982423	0.0275486	0.24413	0.158257	0.187264	0.080005	0.19655	0.0336148	2.45673	1.29674
ENSMUSG00000043385	0	0	0	0	0	0	0	0	#DIV/0!	#DIV/0!	#DIV/0!
ENSMUSG00000031198	0	0	0.0898042	0.234485	0.0610926	0.366271	0.0299347	0.220616	0.110479	7.3699	2.88165
ENSMUSG00000085375	0.896028	0	0	0	0	0	0.298676	0	0.373901	0	#NUM!
ENSMUSG00000085372	0.571737	0.83447	0	0	0	0	0.468736	0	0.129813	0	#NUM!
ENSMUSG00000043383	0	0	0	0.0908034	0	0	0	0.0302678	0.373901	#DIV/0!	#DIV/0!
ENSMUSG00000085371	0.366087	0	0	0	0	0	0.122029	0	0.373901	0	#NUM!
ENSMUSG00000031197	32.1805	26.099	30.4419	27.985	28.57	23.534	29.5738	26.6963	0.298133	0.902702	-0.147679
ENSMUSG00000031196	0.336519	0.472743	0.883762	0.713246	0.532502	0.489178	0.564342	0.578309	0.941298	1.02475	0.0352706
ENSMUSG00000072679	112.037	106.597	123.881	118.995	115.825	105.681	114.172	113.5	0.922587	0.994117	-0.00851248
ENSMUSG00000045713	0.911651	0.436599	0.577165	0.548005	0.232674	0.196166	0.641805	0.325615	0.153465	0.507343	-0.978967
ENSMUSG00000072672	0	0	0.0120127	0	0	0	0.00400424	0	0.373901	0	#NUM!
ENSMUSG00000072675	0	0.0124973	0.0256992	0	0	0.0131019	0.0127322	0.00436731	0.386277	0.343014	-1.54366
ENSMUSG00000072677	0	0	0	0.147557	0	0	0	0.0491858	0.373901	#DIV/0!	#DIV/0!
ENSMUSG00000081871	0	0	0.507165	0	0.0657177	0.590999	0.169055	0.218906	0.852888	1.29488	0.372816
ENSMUSG00000031229	74.7117	72.8754	74.99	70.2682	71.6404	77.4794	74.1924	73.1293	0.66904	0.985672	-0.020821
ENSMUSG00000031227	0	0	0	0	0	0	0	0	#DIV/0!	#DIV/0!	#DIV/0!
ENSMUSG00000031226	9.0555	7.74859	7.52611	8.08049	8.03562	9.08531	8.11007	8.40047	0.646935	1.03581	0.0507566
ENSMUSG00000031224	0	0	0	0	0	0	0	0	#DIV/0!	#DIV/0!	#DIV/0!
ENSMUSG00000031221	2.70141	2.90391	3.92634	5.07794	4.14668	3.80271	3.17722	4.34245	0.0960013	1.36674	0.450743
ENSMUSG00000031220	0.339698	0.400455	1.08818	0.44679	0.69359	0.449817	0.609444	0.530066	0.769877	0.869753	-0.201323
ENSMUSG00000099349	0	0	0	0.0976435	0	0	0	0.0325478	0.373901	#DIV/0!	#DIV/0!
ENSMUSG00000085526	0	0.0716278	0	0.34963	0.178137	0	0.0238759	0.175922	0.21655	7.36819	2.88131
ENSMUSG00000099342	0.0374351	0.368806	0.379202	0.240029	0.26752	0.300726	0.261814	0.269425	0.949795	1.02907	0.0413419
ENSMUSG00000099343	0	0	0	0	0	0	0	0	#DIV/0!	#DIV/0!	#DIV/0!
ENSMUSG00000034653	3.00358	2.6166	3.04954	2.03285	2.06977	2.80782	2.88991	2.30348	0.110815	0.797077	-0.327208
ENSMUSG00000034656	0	0.00532598	0	0	0	0	0.00177533	0	0.373901	0	#NUM!
ENSMUSG00000034659	5.44128	5.05966	4.60962	6.44005	5.73415	5.50587	5.03685	5.89336	0.0815406	1.17005	0.226567
ENSMUSG00000100727	0.581715	0.636775	0.327362	0.103608	0.544378	0.445054	0.515284	0.364347	0.409501	0.70708	-0.500055
ENSMUSG00000007591	0	0	0	0	0	0	0	0	#DIV/0!	#DIV/0!	#DIV/0!
ENSMUSG00000086804	0	0	0	0	0.00833422	0.0187374	0	0.00902387	0.17126	#DIV/0!	#DIV/0!
ENSMUSG00000113996	0	0	0	0	0.135034	0	0	0.0450114	0.373901	#DIV/0!	#DIV/0!
ENSMUSG00000073077	29.8519	29.6983	24.0915	25.9637	30.1585	31.6535	27.8806	29.2586	0.617323	1.04942	0.0695984
ENSMUSG00000028848	28.7515	36.6021	37.001	45.3867	44.3535	31.7049	34.1182	40.4817	0.284498	1.18651	0.246729
ENSMUSG00000015575	21.7206	26.8721	25.3671	22.0465	19.3222	21.8574	24.6533	21.0754	0.11237	0.85487	-0.226223
ENSMUSG00000026775	7.24162	5.24673	6.72963	4.98125	4.82238	5.62793	6.40599	5.14385	0.122815	0.802975	-0.316573
ENSMUSG00000026774	0	0	0	0	0.0283006	0	0	0.00943352	0.373901	#DIV/0!	#DIV/0!
ENSMUSG00000026771	11.4512	9.5418	9.74995	8.61634	8.90437	8.5026	10.2477	8.67444	0.0631742	0.84648	-0.240452
ENSMUSG00000026770	1.79959	1.40557	0.87587	1.63205	1.29099	1.17215	1.36034	1.36507	0.988226	1.00347	0.00500348
ENSMUSG00000026773	0.308591	0.265414	0.1902	0.070666	0.150018	0.0674556	0.254735	0.0960466	0.0224318	0.377045	-1.40719
ENSMUSG00000026779	141.938	128.698	130.994	128.24	139.739	141.104	133.877	136.361	0.689097	1.01856	0.0265286
ENSMUSG00000075402	0.0961138	0.552358	0	0.873048	0.196243	0.661806	0.216157	0.577033	0.241445	2.6695	1.41657
ENSMUSG00000020397	1.161	1.29207	1.8294	1.96443	1.8569	1.75429	1.42749	1.85854	0.11338	1.30197	0.380691
ENSMUSG00000020396	1.72475	1.99458	1.83164	2.72013	2.95358	1.18122	1.85033	2.28498	0.482075	1.23491	0.3044
ENSMUSG00000020390	9.35477	9.95417	10.1465	7.67921	9.87032	9.44615	9.81849	8.99856	0.313664	0.916491	-0.125808
ENSMUSG00000020393	0.0431653	0.0551261	0.0809715	0	0.117512	0.0577931	0.0597543	0.0584351	0.972302	0.977923	-0.0322077
ENSMUSG00000020392	14.1012	22.2066	18.7131	24.1653	27.4882	16.3129	18.3403	22.6555	0.347799	1.23528	0.304841
ENSMUSG00000026867	1.44259	2.35321	2.72881	2.46572	2.85469	2.53198	2.17487	2.61746	0.330915	1.2035	0.26724
ENSMUSG00000028842	15.3644	15.248	14.9684	17.6121	15.6682	16.101	15.1936	16.4604	0.10265	1.08338	0.115542
ENSMUSG00000026860	0.139232	0.152411	0.141037	0.044637	0.0710706	0.191741	0.144227	0.102483	0.410488	0.710569	-0.492953
ENSMUSG00000028847	1.53516	4.90137	3.56367	3.52034	2.64471	2.75276	3.3334	2.9726	0.740587	0.891763	-0.165268
ENSMUSG00000075408	0	0	0	0	0.0864987	0	0	0.0288329	0.373901	#DIV/0!	#DIV/0!
ENSMUSG00000042590	0.860314	1.34314	2.0477	1.10023	1.39662	1.33529	1.41705	1.27738	0.715112	0.901435	-0.149704
ENSMUSG00000024738	0.24079	0.188272	0.542023	0.551399	0.351172	0.157905	0.323695	0.353492	0.859838	1.09205	0.127042
ENSMUSG00000024732	1.77995	1.71672	2.00335	2.46764	1.70909	1.72248	1.83334	1.9664	0.642324	1.07258	0.101085
ENSMUSG00000024731	1.86828	3.24812	1.91722	0.763377	1.57072	0.252241	2.34454	0.862114	0.0667675	0.367712	-1.44335
ENSMUSG00000024730	0.0309492	0	0	0	0	0	0.0103164	0	0.373901	0	#NUM!
ENSMUSG00000024737	0	0	0	0	0	0	0	0	#DIV/0!	#DIV/0!	#DIV/0!
ENSMUSG00000024735	0.00763311	0.0584891	0.0601379	0.0407854	0.0389629	0.00875982	0.0420867	0.0295027	0.565599	0.700998	-0.512517
ENSMUSG00000024734	6.73039	21.12	12.3727	13.1261	16.0896	13.0662	13.4077	14.094	0.881021	1.05119	0.0720185
ENSMUSG00000041923	1.00528	2.24359	1.51592	2.24244	2.16216	2.29613	1.58826	2.23358	0.148711	1.4063	0.491906
ENSMUSG00000018999	1.13202	2.95545	2.61633	1.98602	1.95908	2.51487	2.2346	2.15332	0.896816	0.963628	-0.0534513
ENSMUSG00000020029	4.20547	5.05819	4.79173	3.29202	5.07072	5.77957	4.68513	4.7141	0.972208	1.00618	0.00889374
ENSMUSG00000041920	0.011377	0.0622691	0.0768292	0.109422	0	0.261126	0.0501584	0.123516	0.401677	2.46252	1.30013
ENSMUSG00000041926	0.23091	0.348643	0.743826	0.663702	0.731588	0.292408	0.441126	0.562566	0.588285	1.27529	0.35083
ENSMUSG00000020023	31.3766	32.7737	30.6993	35.3564	30.6684	35.5892	31.6165	33.8713	0.258973	1.07132	0.099386
ENSMUSG00000020022	0.791245	1.0029	1.12491	0.97907	0.892804	1.24258	0.973017	1.03815	0.673264	1.06694	0.0934811
ENSMUSG00000020021	3.47843	3.85194	3.54323	4.98509	3.96402	3.40393	3.62453	4.11768	0.359607	1.13606	0.184036
ENSMUSG00000020020	0.0964475	0.090494	0	0.191412	0.379783	0.189744	0.0623138	0.253647	0.0530386	4.07047	2.0252
ENSMUSG00000020027	0.00582874	0.0191413	0.0393618	0.0498309	0.0297526	0.0468238	0.0214439	0.0421358	0.148521	1.96493	0.974474
ENSMUSG00000018995	0.0637907	0.104743	0.0358985	0.102254	0.0732638	0	0.068144	0.0585061	0.804301	0.858565	-0.22
ENSMUSG00000020024	13.317	10.3431	11.8479	10.2036	10.0364	10.7207	11.836	10.3202	0.161139	0.871937	-0.197705
ENSMUSG00000111386	0	0	0	0	0	0	0	0	#DIV/0!	#DIV/0!	#DIV/0!
ENSMUSG00000042599	75.3182	62.9283	70.366	60.4652	60.8028	77.5292	69.5375	66.2658	0.650172	0.952949	-0.0695285
ENSMUSG00000081302	0	0	0	0	0	0.124885	0	0.0416285	0.373901	#DIV/0!	#DIV/0!
ENSMUSG00000081301	0	0	0	0	0.141786	2.23139	0	0.791059	0.334376	#DIV/0!	#DIV/0!
ENSMUSG00000081309	1.35497	1.48322	1.6267	2.79943	3.04321	1.34765	1.4883	2.39676	0.164755	1.61041	0.687426
ENSMUSG00000084968	0	0	0	0	0.0153282	0	0	0.0051094	0.373901	#DIV/0!	#DIV/0!
ENSMUSG00000084964	0	0.139733	0	0	0.260636	0	0.0465778	0.0868786	0.703609	1.86524	0.899358
ENSMUSG00000084965	1.42246	1.68507	2.45631	2.56127	1.41239	2.97414	1.85461	2.31593	0.456982	1.24874	0.320475
ENSMUSG00000084966	0	0	0	0	0.035513	0	0	0.0118377	0.373901	#DIV/0!	#DIV/0!
ENSMUSG00000084963	0.720651	0	0	0	0	0	0.240217	0	0.373901	0	#NUM!
ENSMUSG00000101172	0.25109	0	0	0.536653	0	0	0.0836968	0.178884	0.655011	2.13729	1.09578
ENSMUSG00000002617	9.01106	5.73928	5.17564	6.83478	5.64359	3.42809	6.64199	5.30216	0.438163	0.798278	-0.325037
ENSMUSG00000086119	0.0297477	0	0	0	0	0	0.00991589	0	0.373901	0	#NUM!
ENSMUSG00000053490	59.7983	61.9052	81.0499	85.6045	74.1747	71.4904	67.5845	77.0899	0.301873	1.14064	0.18985
ENSMUSG00000046532	0	0	0.0186682	0	0.0395104	0	0.00622275	0.0131701	0.658285	2.11645	1.08165
ENSMUSG00000053499	0.0225096	0.172481	0	0	0.0229799	0.129161	0.064997	0.0507137	0.842022	0.780247	-0.357997
ENSMUSG00000110417	9.87622	9.96641	11.1158	19.1294	19.6925	9.74019	10.3195	16.1874	0.145515	1.56863	0.649501
ENSMUSG00000058443	0	0.475094	0.488486	0.154602	0.147694	0.498078	0.321193	0.266791	0.797059	0.830626	-0.267729
ENSMUSG00000058440	0.756421	1.19471	0.942575	1.45502	1.19695	0.998288	0.964569	1.21675	0.240966	1.26145	0.335079
ENSMUSG00000058441	0.0154359	0.0337938	0	0.131964	0	0.124001	0.0164099	0.0853215	0.190955	5.19939	2.37834
ENSMUSG00000058446	139.766	161.473	149.532	137.085	150.023	154.42	150.257	147.176	0.724681	0.979494	-0.029891
ENSMUSG00000058444	0.840165	0.563074	1.00351	0.677959	1.48788	0.491929	0.802248	0.885921	0.813251	1.1043	0.14313
ENSMUSG00000092528	0.241049	0.263865	0.723473	0.601057	0.180462	0.110652	0.409462	0.29739	0.636443	0.726295	-0.461373
ENSMUSG00000092526	0	0	0	0	0	0	0	0	#DIV/0!	#DIV/0!	#DIV/0!
ENSMUSG00000092525	0	0	0	0	0	0	0	0	#DIV/0!	#DIV/0!	#DIV/0!
ENSMUSG00000042849	0	0	0	0	0	0	0	0	#DIV/0!	#DIV/0!	#DIV/0!
ENSMUSG00000050675	0	0	0.0230045	0	0	0	0.00766816	0	0.373901	0	#NUM!
ENSMUSG00000050677	0.092977	0	0.296498	0	0.0474597	0	0.129825	0.0158199	0.269297	0.121856	-3.03676
ENSMUSG00000028636	0	0.341002	0	0	0.141344	0.317777	0.113667	0.15304	0.800991	1.34639	0.429095
ENSMUSG00000028637	2.6318	2.8717	3.38798	3.50435	3.29625	2.02639	2.96383	2.94233	0.968575	0.992746	-0.010504
ENSMUSG00000028634	0.0605682	0.0488534	0.0717578	0.102199	0.0943774	0.0548752	0.0603931	0.0838171	0.218674	1.38786	0.472861
ENSMUSG00000028633	48.4839	62.7009	64.3552	82.0686	79.9234	65.0998	58.5133	75.6973	0.079204	1.29368	0.371476
ENSMUSG00000028630	0	0.0291851	0.0700181	0	0.108874	0.152985	0.0330677	0.0872864	0.337403	2.63962	1.40033
ENSMUSG00000028631	0	0.226685	0.0155383	0.191793	0.028188	0	0.0807411	0.073327	0.941199	0.908174	-0.138959
ENSMUSG00000028639	74.2107	78.3516	69.2457	77.6161	64.9828	83.1497	73.936	75.2495	0.837052	1.01777	0.0254059
ENSMUSG00000109183	0.126259	0.138209	0	0.134926	0	0.144895	0.0881559	0.0932737	0.94041	1.05805	0.0814135
ENSMUSG00000057375	0.909106	2.0172	1.04164	1.19032	0.844486	1.36287	1.32265	1.13256	0.644165	0.856279	-0.223847
ENSMUSG00000081461	0	0.881333	0	0.688316	1.31511	0	0.293778	0.66781	0.479492	2.27318	1.18471
ENSMUSG00000057378	0.120024	0.217907	0.168037	0.162676	0.176326	0.117584	0.168656	0.152195	0.647667	0.902401	-0.148159
ENSMUSG00000094205	0.252977	0.276922	0.0569455	0.37848	0.154957	0	0.195615	0.177812	0.897762	0.908993	-0.13766
ENSMUSG00000094206	1.52997	0	0	0.67655	0.538598	0	0.50999	0.405049	0.858018	0.79423	-0.332372
ENSMUSG00000063816	0	0.149049	0	0	0	0	0.049683	0	0.373901	0	#NUM!
ENSMUSG00000030243	1.12004	1.06785	1.5534	1.75291	1.33524	1.13609	1.24709	1.40808	0.536109	1.12909	0.17516
ENSMUSG00000055531	3.58377	3.88248	2.45702	2.36113	2.55781	3.19073	3.30776	2.70323	0.294057	0.817238	-0.291172
ENSMUSG00000063810	4.80098	3.34461	4.41659	4.33402	4.13755	5.12913	4.18739	4.53356	0.549886	1.08267	0.114593
ENSMUSG00000051236	27.7494	36.8057	34.0897	38.7324	26.6759	31.7983	32.8816	32.4022	0.918575	0.98542	-0.0211893
ENSMUSG00000051234	8.0737	3.25124	4.19038	6.66093	7.132	6.48102	5.17178	6.75798	0.346716	1.3067	0.385933
ENSMUSG00000051235	4.22933	5.31899	5.36422	5.26145	5.26743	5.02608	4.97085	5.18499	0.602622	1.04308	0.0608487
ENSMUSG00000051232	26.6962	30.0223	35.2408	31.7749	37.0045	28.9273	30.6531	32.5689	0.606461	1.0625	0.0874608
ENSMUSG00000059423	3.82501	3.20438	3.13363	3.60096	5.67143	2.65766	3.38767	3.97669	0.555522	1.17387	0.231272
ENSMUSG00000059422	18.6875	12.4054	15.202	11.567	14.9696	17.7832	15.4317	14.7732	0.809402	0.957332	-0.062908
ENSMUSG00000051238	0	0.363946	0.0340186	0.387599	0.0308565	0.173433	0.132655	0.197296	0.699181	1.48729	0.572687
ENSMUSG00000083439	1.67499	1.52794	0	0.596656	0	2.2426	1.06764	0.94642	0.894495	0.886458	-0.173876
ENSMUSG00000083436	2.80574	1.53566	0	0	1.14574	0	1.44713	0.381915	0.300514	0.263911	-1.92188
ENSMUSG00000083435	0	0	0	0.0621647	0	0	0	0.0207216	0.373901	#DIV/0!	#DIV/0!
ENSMUSG00000005087	0	0.0538477	0.0645932	0	0	0	0.0394803	0	0.11938	0	#NUM!
ENSMUSG00000055538	0.134099	0.0400342	0	0	0.0373366	0.0699517	0.0580446	0.0357628	0.643502	0.616126	-0.698702
ENSMUSG00000085088	0.0866673	0.237176	0	0	0	0	0.107948	0	0.194246	0	#NUM!
ENSMUSG00000005089	0	0	0	0	0	0.019418	0	0.00647265	0.373901	#DIV/0!	#DIV/0!
ENSMUSG00000032558	0.20989	1.17635	0.680351	1.09458	1.79134	1.06947	0.688865	1.31846	0.160336	1.91396	0.936563
ENSMUSG00000107110	3.58175	3.84076	5.42991	3.12459	6.04455	4.19434	4.28414	4.4545	0.876674	1.03976	0.0562569
ENSMUSG00000078507	0.105716	0.0771481	0.317291	0.244775	0.0719497	0.0202201	0.166718	0.112315	0.621085	0.67368	-0.569865
ENSMUSG00000032551	23.3477	27.6557	25.7862	24.8761	24.0889	27.4322	25.5965	25.4657	0.938955	0.994891	-0.00738917
ENSMUSG00000032553	1.67167	2.18452	2.21693	2.07723	1.45523	1.29382	2.02437	1.60876	0.234311	0.794696	-0.331526
ENSMUSG00000032554	0	0.128218	0	0.10729	0.0512479	0.076812	0.0427394	0.0784501	0.478277	1.83555	0.876209
ENSMUSG00000032555	2.66238	3.03356	3.13021	3.67013	4.07701	3.16896	2.94205	3.6387	0.0801325	1.23679	0.306601
ENSMUSG00000032557	0.409604	0.239828	0.396685	0.071257	0.320914	0.174908	0.348706	0.189027	0.153027	0.54208	-0.883422
ENSMUSG00000044393	0	0.0514857	0	0	0.068595	0	0.0171619	0.022865	0.851614	1.33231	0.413931
ENSMUSG00000037101	0	0	0	0	0	0.0180045	0	0.00600151	0.373901	#DIV/0!	#DIV/0!
ENSMUSG00000037103	0	0	0.0263601	0	0	0	0.0087867	0	0.373901	0	#NUM!
ENSMUSG00000037104	2.2515	4.5969	3.27437	5.06893	3.04749	4.39833	3.37425	4.17158	0.426826	1.2363	0.306026
ENSMUSG00000037106	0.013797	0.234096	0.147522	0.0442324	0.40143	0.0633344	0.131805	0.169666	0.789315	1.28725	0.36429
ENSMUSG00000037108	1.73575	2.01746	1.58044	2.23005	1.24439	1.33171	1.77788	1.60205	0.632312	0.901099	-0.150243
ENSMUSG00000049719	0	0	0	0.176426	0	0	0	0.0588086	0.373901	#DIV/0!	#DIV/0!
ENSMUSG00000033615	0.0253786	0.0833422	0	0.271207	0	0.0873741	0.0362403	0.119527	0.375735	3.29819	1.72167
ENSMUSG00000042523	0.53648	0.74503	0.513692	0.633205	0.425071	0.560535	0.598401	0.539604	0.57177	0.901743	-0.149211
ENSMUSG00000042520	3.34353	4.0739	5.27111	5.27525	4.87842	4.38375	4.22951	4.84581	0.375234	1.14571	0.196245
ENSMUSG00000049717	12.0676	12.3331	10.409	11.6292	9.5178	13.9837	11.6032	11.7103	0.943679	1.00922	0.013245
ENSMUSG00000078626	0	1.59863	0.262991	0.873966	1.13309	0.938545	0.620541	0.981868	0.510677	1.58228	0.662002
ENSMUSG00000042524	0.0111801	0	0	0	0	0	0.00372669	0	0.373901	0	#NUM!
ENSMUSG00000078622	58.9317	64.9837	61.9608	66.411	64.2303	62.9787	61.9587	64.54	0.269298	1.04166	0.058886
ENSMUSG00000032889	0.581715	0.795968	0.818406	1.47641	0.668101	1.08482	0.73203	1.07644	0.232928	1.47049	0.556299
ENSMUSG00000066141	0	0.687755	0	0.247364	0	0.796925	0.229252	0.348096	0.73594	1.5184	0.602555
ENSMUSG00000032883	102.577	85.6141	88.788	87.0547	103.054	96.1505	92.3265	95.4198	0.680121	1.0335	0.0475434
ENSMUSG00000082740	0	0	0	0.437812	0	0	0	0.145937	0.373901	#DIV/0!	#DIV/0!
ENSMUSG00000057497	1.35698	0.922758	0.99505	0.373517	0.587713	0.990995	1.09159	0.650742	0.122141	0.596139	-0.74628
ENSMUSG00000112611	0	0	0	0	0	0	0	0	#DIV/0!	#DIV/0!	#DIV/0!
ENSMUSG00000033688	0	0.0944286	0	0.0263386	0.0125808	0	0.0314762	0.0129731	0.598304	0.412158	-1.27873
ENSMUSG00000107880	25.4111	29.4761	34.008	26.3551	27.6951	29.2669	29.6317	27.7724	0.51732	0.93725	-0.0934944
ENSMUSG00000112614	1.7058	1.03456	1.50478	1.23169	1.57671	1.00525	1.41505	1.27121	0.608468	0.898355	-0.154643
ENSMUSG00000112615	0.13498	0.0633238	0.0434059	0.0309097	0.00984282	0	0.0805698	0.0135842	0.0839366	0.168601	-2.56831
ENSMUSG00000033685	0	0.0087011	0	0	0.0324592	0	0.00290037	0.0108197	0.518591	3.73047	1.89936
ENSMUSG00000033684	0.0201015	0.0660123	0.082956	0.107407	0.0684047	0.115343	0.0563566	0.0970515	0.161459	1.7221	0.784167
ENSMUSG00000029270	11.7946	11.1026	11.7831	12.5427	14.9826	12.5215	11.5601	13.3489	0.102637	1.15474	0.20757
ENSMUSG00000029273	18.5254	13.8737	10.2218	12.2646	14.8993	12.8597	14.207	13.3412	0.749581	0.939057	-0.0907151
ENSMUSG00000029272	0	0	0	0	0	0	0	0	#DIV/0!	#DIV/0!	#DIV/0!
ENSMUSG00000029275	0	0.0954063	0	0	0	0	0.0318021	0	0.373901	0	#NUM!
ENSMUSG00000029276	115.324	95.4938	94.7197	82.2484	103.765	104.383	101.846	96.7989	0.637731	0.950446	-0.0733233
ENSMUSG00000029279	452.717	506.35	445.079	547.421	520.552	516.675	468.049	528.216	0.0493135	1.12855	0.174469
ENSMUSG00000048047	8.32981	6.01946	6.53095	6.71098	4.62839	8.5387	6.96007	6.62602	0.813958	0.952005	-0.0709589
ENSMUSG00000074243	0	0	0.10267	0	0.093127	0	0.0342234	0.0310423	0.948415	0.907049	-0.140747
ENSMUSG00000048040	8.95677	9.3679	13.1827	12.7105	15.9185	12.9838	10.5025	13.8709	0.117412	1.32073	0.401337
ENSMUSG00000053329	0.0659522	0.288779	0.420635	0.44637	0.426424	0.353208	0.258455	0.408667	0.234156	1.58119	0.661011
ENSMUSG00000094936	0	0.0123101	0	0.0120177	0	0.0129057	0.00410337	0.00830778	0.511696	2.02462	1.01765
ENSMUSG00000057101	0.0243657	0.186703	0.342797	0.14321	0.0994988	0.0419434	0.184622	0.0948842	0.405017	0.513938	-0.960335
ENSMUSG00000033998	0.422556	0.653015	1.3988	0.584376	0.812017	0.770183	0.824789	0.722192	0.751783	0.875608	-0.191643
ENSMUSG00000033991	15.6983	15.7621	15.1521	15.7297	15.3055	15.3632	15.5375	15.4661	0.776229	0.995405	-0.00664387
ENSMUSG00000099481	0.0736787	0.0691307	0.0355397	0.0337442	0.0107454	0.0120792	0.0594497	0.0188563	0.0455186	0.31718	-1.65663
ENSMUSG00000087734	0	0	0	0	0	0	0	0	#DIV/0!	#DIV/0!	#DIV/0!
ENSMUSG00000034175	0	0.0217964	0	0.0851143	0.0813109	0	0.00726547	0.0554751	0.168233	7.63544	2.93271
ENSMUSG00000034177	0.00847114	0	0.104878	0	0.0172962	0	0.037783	0.00576541	0.401264	0.152593	-2.71224
ENSMUSG00000034171	0	0.0310503	0.111739	0.197032	0	0	0.0475966	0.0656773	0.818123	1.37988	0.464538
ENSMUSG00000057715	0.453722	0.132445	0.333636	0.478403	0.382913	0.277704	0.306601	0.379674	0.543528	1.23833	0.308396
ENSMUSG00000034173	3.5391	3.81297	4.27229	2.73213	2.56445	2.69058	3.87478	2.66239	0.00526946	0.687107	-0.541394
ENSMUSG00000057719	0	0	0.0117818	0.0111866	0.0320601	0.0120132	0.00392728	0.01842	0.139491	4.69026	2.22967
ENSMUSG00000074247	3.96255	5.55556	6.28338	7.3844	5.95839	5.3539	5.26716	6.23223	0.349697	1.18322	0.242724
ENSMUSG00000114957	1.35497	0.922001	0.741906	0.430481	0.89726	0.294185	1.00629	0.540642	0.14513	0.537261	-0.896304
ENSMUSG00000094627	0.406987	0.445509	0	0	0	0.233531	0.284165	0.0778437	0.272767	0.273938	-1.86808
ENSMUSG00000094622	0.17415	0.102649	0.135697	0.171789	0.06838	0.215229	0.137498	0.151799	0.781491	1.10401	0.142749
ENSMUSG00000094620	1.02877	1.38603	1.24696	0.591981	0.727107	0.817359	1.22059	0.712149	0.0144023	0.583448	-0.777325
ENSMUSG00000106988	0.142446	0.207904	0.160324	0.304447	0.193895	0.381434	0.170224	0.293259	0.100469	1.72278	0.784737
ENSMUSG00000081775	0.424074	0.406187	0.23865	0.0566481	0.270584	0.425838	0.356304	0.251023	0.437644	0.70452	-0.505287
ENSMUSG00000002108	0.0662669	0	0.0497226	0	0	0.050699	0.0386632	0.0168997	0.451544	0.4371	-1.19396
ENSMUSG00000002109	3.59394	4.64536	3.9993	6.37938	6.26013	5.40604	4.07953	6.01518	0.0110915	1.47448	0.560205
ENSMUSG00000002102	1.04416	1.42291	1.84676	1.84455	1.54458	1.80966	1.43795	1.73293	0.3041	1.20514	0.269205
ENSMUSG00000002103	0	0	0.0843971	0.0114476	0.0437442	0.0122935	0.0281324	0.0224951	0.860429	0.799616	-0.322621
ENSMUSG00000002104	0.184974	0.303722	0.173491	0.362397	0.346203	0.0707592	0.220729	0.259786	0.724772	1.17695	0.235049
ENSMUSG00000002105	0	0	0.0256834	0.0731574	0.0465922	0.0261877	0.00856113	0.0486458	0.0671512	5.68217	2.50644
ENSMUSG00000114522	0.106629	0	0.360036	0	0.32657	0.734211	0.155555	0.353594	0.451634	2.27311	1.18467
ENSMUSG00000002107	9.10657	9.04991	7.74451	9.33491	7.95806	8.45817	8.63366	8.58371	0.937636	0.994214	-0.00837126
ENSMUSG00000094195	0.0702323	0	0	0	0.394347	0.0402996	0.0234108	0.144882	0.39449	6.18871	2.62964
ENSMUSG00000019132	1.32972	1.47637	1.63558	1.1571	1.15387	1.744	1.48056	1.35166	0.581352	0.912938	-0.131412
ENSMUSG00000113559	0.0670939	0.110167	0.188787	0.250949	0.136991	0.192494	0.122016	0.193478	0.214582	1.58568	0.665101
ENSMUSG00000109232	0	0	0	0	0.0883401	0	0	0.0294467	0.373901	#DIV/0!	#DIV/0!
ENSMUSG00000047253	0	0	0	0	0	0	0	0	#DIV/0!	#DIV/0!	#DIV/0!
ENSMUSG00000058173	9.14056	4.9251	6.02341	6.37705	3.14274	4.3481	6.69635	4.62263	0.258649	0.69032	-0.534663
ENSMUSG00000047257	0	0.147721	0	0.0480707	0	0	0.0492405	0.0160236	0.556124	0.325414	-1.61965
ENSMUSG00000095572	0	0	0.377802	0.358715	0	0.577831	0.125934	0.312182	0.425842	2.47893	1.30972
ENSMUSG00000079164	0.0347936	0	0.0130535	0.111546	0.272324	0.226267	0.015949	0.203379	0.0185316	12.7518	3.67263
ENSMUSG00000095576	0.0851616	0.124296	0.73485	0.394366	0.202862	0.260619	0.314769	0.285949	0.901142	0.90844	-0.138538
ENSMUSG00000079168	1.18494	1.02757	0.415687	1.48007	1.28825	0.865359	0.876066	1.21123	0.321769	1.38257	0.467356
ENSMUSG00000080824	3.75928	3.50545	1.56707	3.57096	2.13212	1.91741	2.94393	2.54016	0.665058	0.862847	-0.212823
ENSMUSG00000080826	0	0.800158	0	0	0	0	0.266719	0	0.373901	0	#NUM!
ENSMUSG00000113555	0	0	0	0.122914	0	0	0	0.0409712	0.373901	#DIV/0!	#DIV/0!
ENSMUSG00000091718	0	0.129848	0	0	0.20183	0.0453765	0.0432826	0.0824023	0.629078	1.90382	0.928899
ENSMUSG00000081196	0.165585	0.0906289	0	0	0.169044	0.28504	0.0854046	0.151361	0.528207	1.77229	0.825612
ENSMUSG00000081194	0	0.0615506	1.07586	0.841236	0.344419	0.0645283	0.379135	0.416728	0.932378	1.09915	0.136393
ENSMUSG00000048299	0	0	0	0	0	0.0229744	0	0.00765814	0.373901	#DIV/0!	#DIV/0!
ENSMUSG00000037295	0.134724	0.12145	0.0802761	0.220192	0.121357	0.0818525	0.11215	0.141134	0.548533	1.25844	0.331635
ENSMUSG00000037296	18.1767	18.1079	19.9324	20.6912	24.2773	19.355	18.739	21.4412	0.163679	1.1442	0.194341
ENSMUSG00000071714	0.0843184	0	0	0	0	0	0.0281061	0	0.373901	0	#NUM!
ENSMUSG00000071713	0.279868	0	0	0	0	0	0.0932893	0	0.373901	0	#NUM!
ENSMUSG00000071711	0	0.201498	0.165742	0	0.112752	0.253495	0.122413	0.122082	0.997417	0.997297	-0.0039043
ENSMUSG00000073380	1.00144	1.84628	1.42375	0.788559	1.72188	1.63317	1.42382	1.3812	0.9171	0.970064	-0.0438479
ENSMUSG00000107583	0	0	0	0	0	0	0	0	#DIV/0!	#DIV/0!	#DIV/0!
ENSMUSG00000025880	0	0	0.0276603	0.0262629	0	0	0.00922011	0.0087543	0.972529	0.949478	-0.074793
ENSMUSG00000107232	0	0	0.224108	0.106393	0.508193	0	0.0747027	0.204862	0.490934	2.74236	1.45542
ENSMUSG00000018372	14.3283	11.4991	13.7888	18.2244	17.0048	13.4674	13.2054	16.2322	0.144036	1.22921	0.297732
ENSMUSG00000045498	0	0	0	0	0	0	0	0	#DIV/0!	#DIV/0!	#DIV/0!
ENSMUSG00000018377	9.71979	6.97864	7.75972	6.82575	4.91828	7.02527	8.15272	6.25644	0.147053	0.767405	-0.38194
ENSMUSG00000018378	0	0.0210459	0	0.0205459	0	0.011032	0.00701528	0.010526	0.721882	1.50043	0.585378
ENSMUSG00000018379	3.79439	2.32172	3.16464	2.51609	3.14859	3.66223	3.09358	3.10897	0.978641	1.00497	0.00715821
ENSMUSG00000082855	0	0	0	0	0.284045	0	0	0.0946817	0.373901	#DIV/0!	#DIV/0!
ENSMUSG00000082852	0.159089	0.174147	0.0358111	0	0	0	0.123015	0	0.0484451	0	#NUM!
ENSMUSG00000041789	0	0	0	0	0	0	0	0	#DIV/0!	#DIV/0!	#DIV/0!
ENSMUSG00000050002	0.0493519	0.216092	0.111092	0.140639	0.0335886	0.0943944	0.125512	0.0895407	0.56682	0.713403	-0.48721
ENSMUSG00000084330	0.128004	0	0	0	0	0	0.042668	0	0.373901	0	#NUM!
ENSMUSG00000083101	0.192895	1.47807	1.51973	1.64909	1.37847	0.885472	1.06357	1.30435	0.648582	1.22639	0.294416
ENSMUSG00000083100	0	0	0	0	0.227312	0	0	0.0757707	0.373901	#DIV/0!	#DIV/0!
ENSMUSG00000083104	0	0	0	0	0	0	0	0	#DIV/0!	#DIV/0!	#DIV/0!
ENSMUSG00000005575	0.164988	0.103202	0.0795836	0.100751	0.0962483	0.135244	0.115925	0.110748	0.863674	0.955342	-0.065911
ENSMUSG00000040782	23.0734	17.0674	20.1293	16.9296	15.8461	17.6091	20.09	16.795	0.142516	0.835985	-0.258451
ENSMUSG00000103869	0	0.0417665	0	0	0	0	0.0139222	0	0.373901	0	#NUM!
ENSMUSG00000048170	54.0526	53.5126	41.9943	44.3947	42.0332	54.6285	49.8532	47.0188	0.634333	0.943145	-0.0844481
ENSMUSG00000048175	4.93299	6.63633	6.17478	8.6218	6.25976	5.6876	5.9147	6.85638	0.413159	1.15921	0.213143
ENSMUSG00000048174	0.991048	0.542426	1.27035	0.529539	0.92744	0.631853	0.934609	0.696277	0.382719	0.744993	-0.424701
ENSMUSG00000084803	0	0	0	0	0	0	0	0	#DIV/0!	#DIV/0!	#DIV/0!
ENSMUSG00000092103	0	0	0	0.0121133	0.11572	0.0130084	0	0.0469472	0.243917	#DIV/0!	#DIV/0!
ENSMUSG00000082279	0	0.179563	0	0	0	0	0.0598543	0	0.373901	0	#NUM!
ENSMUSG00000084805	0.0512488	0	0	0	0	0	0.0170829	0	0.373901	0	#NUM!
ENSMUSG00000082277	0	0	0	0	0.0502787	0	0	0.0167596	0.373901	#DIV/0!	#DIV/0!
ENSMUSG00000082274	0.0931589	0.0339922	0.104851	0	0.0634034	0.0356367	0.077334	0.0330134	0.196102	0.426893	-1.22805
ENSMUSG00000004221	0.0205501	0.0674856	0.169615	0.102484	0.104897	0.0550281	0.0858835	0.0874696	0.974644	1.01847	0.0264004
ENSMUSG00000058925	0	0	0.0924944	0	0	0	0.0308315	0	0.373901	0	#NUM!
ENSMUSG00000058927	2.22449	2.05056	2.76723	1.6265	1.91239	1.74668	2.34743	1.76186	0.0644675	0.750549	-0.413982
ENSMUSG00000058921	0	0	0	0	0.0144569	0	0	0.00481896	0.373901	#DIV/0!	#DIV/0!
ENSMUSG00000058922	12.326	15.8998	11.4631	17.7483	16.1872	15.2744	13.2296	16.4033	0.108062	1.23989	0.310214
ENSMUSG00000021188	24.2411	22.7551	21.9796	23.6124	21.7023	21.6387	22.992	22.3178	0.507403	0.970678	-0.0429349
ENSMUSG00000104012	0	0.0155133	0	0	0	0	0.00517109	0	0.373901	0	#NUM!
ENSMUSG00000104010	0	0	0	0	0.0246906	0	0	0.0082302	0.373901	#DIV/0!	#DIV/0!
ENSMUSG00000104015	30.6768	20.6833	20.0757	21.3613	17.7628	21.1397	23.8119	20.0879	0.362784	0.843609	-0.245354
ENSMUSG00000104014	0.347211	0	0.45592	0.371045	0	0	0.26771	0.123682	0.479585	0.461999	-1.11404
ENSMUSG00000104018	0	0	0	0	0	0	0	0	#DIV/0!	#DIV/0!	#DIV/0!
ENSMUSG00000021180	12.7757	13.0421	13.9599	14.9612	16.6692	12.1075	13.2592	14.5793	0.392364	1.09956	0.136927
ENSMUSG00000040212	0.363096	0.794928	0.408668	0.554316	1.165	0.0595275	0.522231	0.592948	0.848811	1.13541	0.183218
ENSMUSG00000048439	0.103205	1.30726	1.42708	0.945338	1.06866	0.862912	0.945851	0.958971	0.976957	1.01387	0.0198742
ENSMUSG00000040213	0.805465	1.4759	0.781742	0.82957	0.679285	0.837282	1.02103	0.782046	0.363511	0.765935	-0.384706
ENSMUSG00000028713	0	0	0	0	0	0	0	0	#DIV/0!	#DIV/0!	#DIV/0!
ENSMUSG00000052160	0.112327	0.0526967	0.0722428	0.154334	0	0	0.0790889	0.0514448	0.637818	0.650468	-0.62045
ENSMUSG00000044502	110.465	103.869	87.5899	93.4204	89.1077	102.34	100.641	94.956	0.508259	0.943509	-0.0838918
ENSMUSG00000044501	21.8741	17.3194	20.2464	14.7121	16.8007	22.316	19.8133	17.9429	0.516359	0.905603	-0.14305
ENSMUSG00000110056	0	0	0	0	0	0	0	0	#DIV/0!	#DIV/0!	#DIV/0!
ENSMUSG00000110057	0.294715	0.161305	0	0	0	0.845544	0.152007	0.281848	0.682021	1.85418	0.890783
ENSMUSG00000110054	0.0525083	0.287391	0	0.673353	0.375237	0.542331	0.1133	0.530307	0.0278642	4.68056	2.22668
ENSMUSG00000110051	0	0	0	0	0	0	0	0	#DIV/0!	#DIV/0!	#DIV/0!
ENSMUSG00000110058	0	0	0	0	0	0	0	0	#DIV/0!	#DIV/0!	#DIV/0!
ENSMUSG00000105760	0	0	0	0	0	0	0	0	#DIV/0!	#DIV/0!	#DIV/0!
ENSMUSG00000105765	0	0	0	0	0.175405	0	0	0.0584684	0.373901	#DIV/0!	#DIV/0!
ENSMUSG00000028597	0.301688	0.0943553	0.291045	0.0921137	0.175995	0.44514	0.22903	0.23775	0.948158	1.03807	0.0539093
ENSMUSG00000113625	0	0	0	0	0	0.0993053	0	0.0331018	0.373901	#DIV/0!	#DIV/0!
ENSMUSG00000113626	9.49363	6.56228	11.8137	8.84581	11.2601	7.63873	9.28987	9.24821	0.983162	0.995516	-0.00648362
ENSMUSG00000113627	0	0	0	0	0	0.0649888	0	0.0216629	0.373901	#DIV/0!	#DIV/0!
ENSMUSG00000113620	14.9249	8.74637	11.9623	8.53857	12.3125	11.4186	11.8778	10.7566	0.624299	0.905599	-0.143056
ENSMUSG00000113621	0.0544511	0.059605	0	0	0	0	0.0380187	0	0.116928	0	#NUM!
ENSMUSG00000113623	42.1097	47.0989	44.6437	42.6851	48.4908	55.0835	44.6174	48.7531	0.344356	1.09269	0.127886
ENSMUSG00000003778	4.16927	5.30168	4.4691	4.78489	4.51773	4.44293	4.64668	4.58185	0.863708	0.986048	-0.0202701
ENSMUSG00000003779	5.56123	10.8776	9.66883	13.794	11.6686	10.0098	8.70255	11.8241	0.184012	1.3587	0.442224
ENSMUSG00000113629	0	0	0	0.241576	0	0	0	0.0805253	0.373901	#DIV/0!	#DIV/0!
ENSMUSG00000108066	133.491	84.0593	107.448	79.9729	92.5738	84.4895	108.333	85.6787	0.199242	0.790885	-0.338459
ENSMUSG00000108067	0	0	0	0	0	0	0	0	#DIV/0!	#DIV/0!	#DIV/0!
ENSMUSG00000108062	0	0	0.17613	0	0	0	0.05871	0	0.373901	0	#NUM!
ENSMUSG00000108060	0	0.0894294	0.0919503	0	0.0417017	0	0.0604599	0.0139006	0.234381	0.229914	-2.12083
ENSMUSG00000052974	1.6186	0.570582	0.741051	0.820881	0.308078	0.314835	0.976745	0.481264	0.247688	0.492722	-1.02115
ENSMUSG00000114538	0.932557	1.07916	0.659749	1.35249	1.14245	1.92638	0.890488	1.47377	0.0921632	1.65502	0.726846
ENSMUSG00000107453	6.45974	4.2427	3.27172	1.38063	0.989203	2.22398	4.65805	1.53127	0.0365136	0.328736	-1.605
ENSMUSG00000108068	2.31474	0	1.73684	1.09939	1.5754	1.77094	1.35053	1.48191	0.864745	1.09729	0.133938
ENSMUSG00000108069	0.0332657	0	0	0.0355493	0	0	0.0110886	0.0118498	0.964839	1.06865	0.0957831
ENSMUSG00000051469	0.806154	1.28975	0.687977	1.26857	1.07622	0.813318	0.927959	1.0527	0.611093	1.13443	0.181968
ENSMUSG00000080321	0	0	0	0	0	0	0	0	#DIV/0!	#DIV/0!	#DIV/0!
ENSMUSG00000028264	0.243657	0	0.195884	0.557963	0	0	0.146514	0.185988	0.853428	1.26942	0.344172
ENSMUSG00000028266	1.02294	0.999177	1.45245	2.84223	1.46204	1.64352	1.15819	1.9826	0.145811	1.7118	0.775518
ENSMUSG00000028261	94.4499	87.8517	88.0847	83.2085	87.2517	88.8177	90.1288	86.426	0.246822	0.958917	-0.0605225
ENSMUSG00000028262	0	0	0	0.0298778	0.042814	0	0	0.0242306	0.128558	#DIV/0!	#DIV/0!
ENSMUSG00000028268	0.272239	0.0186254	0.0766018	0.0181829	0	0.0195265	0.122489	0.0125698	0.226511	0.10262	-3.28461
ENSMUSG00000075267	0	0	0	0	0.0415794	0	0	0.0138598	0.373901	#DIV/0!	#DIV/0!
ENSMUSG00000075266	6.21368	7.23505	5.41963	4.93435	5.33338	5.13242	6.28945	5.13338	0.0980723	0.816189	-0.293025
ENSMUSG00000075265	0	0	0.0898365	0	0	0	0.0299455	0	0.373901	0	#NUM!
ENSMUSG00000053593	1.62958	1.25678	0.333473	0.949876	1.36114	1.36009	1.07328	1.2237	0.73157	1.14015	0.18923
ENSMUSG00000075268	0	0	0	0	0.101095	0	0	0.0336984	0.373901	#DIV/0!	#DIV/0!
ENSMUSG00000032226	0	0.0565561	0.0145376	0	0	0	0.0236979	0	0.234777	0	#NUM!
ENSMUSG00000032224	0.0758068	0.276607	0.298624	0.121516	0.464343	0.318987	0.217013	0.301615	0.526322	1.38985	0.474932
ENSMUSG00000032220	0.399317	0.970177	0.668671	0.999168	1.32241	0.938874	0.679388	1.08682	0.115684	1.5997	0.6778
ENSMUSG00000032221	0.207174	0.0113392	0.279811	0.321024	0.274953	0.142653	0.166108	0.24621	0.452576	1.48223	0.567765
ENSMUSG00000032228	1.13762	0.740129	1.08713	0.802829	1.03356	1.11669	0.988293	0.98436	0.981124	0.99602	-0.00575383
ENSMUSG00000048992	0	0.0663524	0	0.291492	0.309407	0.139125	0.0221175	0.246675	0.0183528	11.1529	3.47935
ENSMUSG00000048994	0	0	0	0	0	0	0	0	#DIV/0!	#DIV/0!	#DIV/0!
ENSMUSG00000048997	0.0336962	0	0	0.264068	0.0114667	0	0.0112321	0.0918449	0.406116	8.17703	3.03158
ENSMUSG00000048996	0.156001	0.151793	0.312143	0.240803	0.371607	0.258597	0.206646	0.290336	0.278474	1.40499	0.490562
ENSMUSG00000112549	0.212578	0	0.199382	0.0757235	0	0.365935	0.13732	0.147219	0.943399	1.07209	0.100427
ENSMUSG00000112544	0	0	0	0	0.0603987	0	0	0.0201329	0.373901	#DIV/0!	#DIV/0!
ENSMUSG00000112545	0	0	0	0	0	0	0	0	#DIV/0!	#DIV/0!	#DIV/0!
ENSMUSG00000063236	1.26509	2.28798	2.47628	3.05653	2.47072	2.27242	2.00978	2.59989	0.254432	1.29362	0.371413
ENSMUSG00000063235	0	0.0495212	0	0	0	0	0.0165071	0	0.373901	0	#NUM!
ENSMUSG00000063234	0	0	0.0806789	0.26811	0.219539	0	0.026893	0.16255	0.192912	6.04432	2.59558
ENSMUSG00000063239	9.93449	8.87366	9.60585	14.7469	11.827	10.4778	9.47133	12.3506	0.0908444	1.304	0.382941
ENSMUSG00000067525	0	0	0	0	0	0	0	0	#DIV/0!	#DIV/0!	#DIV/0!
ENSMUSG00000067522	0	0	0.0393866	0.0186983	0.0714511	0	0.0131289	0.0300498	0.537176	2.28884	1.19462
ENSMUSG00000108811	2.24535	2.75086	3.69868	2.55839	2.36816	1.7918	2.8983	2.23945	0.245326	0.772677	-0.372063
ENSMUSG00000078162	1.10886	0.303453	0.811218	1.18498	0.452809	0.38176	0.741176	0.673182	0.854663	0.908261	-0.138821
ENSMUSG00000078161	0.185944	0	0.139521	0.0927303	0	0.0355651	0.108488	0.0427651	0.349308	0.394192	-1.34303
ENSMUSG00000067529	0	0	0	0	0.0101821	0.011446	0	0.00720936	0.117473	#DIV/0!	#DIV/0!
ENSMUSG00000078160	0.152295	0.0555699	0	0	0	0	0.0692882	0	0.194417	0	#NUM!
ENSMUSG00000021451	2.86857	4.79028	3.31586	3.59941	2.96367	4.51784	3.65823	3.69364	0.963897	1.00968	0.0138971
ENSMUSG00000108441	3.16696	1.95003	2.52481	1.62167	1.5492	2.65011	2.54727	1.94033	0.291497	0.761729	-0.39265
ENSMUSG00000083847	2.02628	1.84839	1.80547	2.43604	1.46526	1.93781	1.89338	1.94637	0.863101	1.02799	0.0398258
ENSMUSG00000083844	0.931269	0.274458	0.564388	0.47846	0.585061	0.554919	0.590038	0.53948	0.805964	0.914313	-0.12924
ENSMUSG00000083845	0	0.213375	0	0	0	0	0.0711251	0	0.373901	0	#NUM!
ENSMUSG00000085847	0	0	0	0	0	0	0	0	#DIV/0!	#DIV/0!	#DIV/0!
ENSMUSG00000037885	5.08458	4.62348	5.82367	7.66647	5.52953	5.57783	5.17724	6.25795	0.241319	1.20874	0.273506
ENSMUSG00000037887	0	0.0249741	0	0	0	0.0130912	0.00832471	0.00436372	0.695107	0.524189	-0.93184
ENSMUSG00000083849	0.04135	0	0.139619	0.220943	0.168855	0.213542	0.0603231	0.201113	0.0340305	3.33393	1.73722
ENSMUSG00000091474	23.1731	18.8809	20.34	20.2047	21.1467	20.7394	20.798	20.6969	0.941279	0.99514	-0.00702803
ENSMUSG00000091475	0	0	0.23175	0.352067	0.462459	0	0.07725	0.271509	0.289953	3.51467	1.81339
ENSMUSG00000091476	0.211271	0.242832	0.225898	0.203197	0.301959	0.497036	0.226667	0.334064	0.283697	1.47381	0.55955
ENSMUSG00000091477	0.465062	0.879321	0.190338	0.316264	0.776909	2.42595	0.511574	1.17304	0.380037	2.29301	1.19724
ENSMUSG00000091472	0.331499	0.120959	0.0932763	0.147606	0.112808	0.0634053	0.181911	0.10794	0.402575	0.593365	-0.753007
ENSMUSG00000033170	0	0.0122803	0.0126265	0.0119885	0	0	0.00830225	0.00399618	0.496471	0.481337	-1.05488
ENSMUSG00000091478	3.51435	7.84194	4.25969	4.76671	3.31179	4.34334	5.20533	4.14061	0.490439	0.795457	-0.330144
ENSMUSG00000033174	0	0	0	0	0	0	0	0	#DIV/0!	#DIV/0!	#DIV/0!
ENSMUSG00000021458	1.1461	1.84148	1.55568	1.74517	1.47636	1.43382	1.51442	1.55178	0.875683	1.02467	0.0351599
ENSMUSG00000114843	13.7306	21.1633	19.7171	22.0941	20.5428	19.6514	18.2036	20.7628	0.343588	1.14058	0.189772
ENSMUSG00000111015	0	0.331401	0	0	0	0	0.110467	0	0.373901	0	#NUM!
ENSMUSG00000111014	0	0	0	0	0	0	0	0	#DIV/0!	#DIV/0!	#DIV/0!
ENSMUSG00000111016	0	0.169866	0	0.16583	0.15842	0	0.056622	0.108083	0.546932	1.90886	0.932711
ENSMUSG00000030322	1.6098	1.93493	3.55262	2.97961	2.82498	3.73106	2.36578	3.17855	0.287335	1.34355	0.42605
ENSMUSG00000096620	0.434014	0	0.325657	0.309204	0.369234	0.415065	0.253224	0.364501	0.452898	1.43944	0.525511
ENSMUSG00000064936	0	0	0	0	0	0	0	0	#DIV/0!	#DIV/0!	#DIV/0!
ENSMUSG00000068037	0	0	0	0.090637	0.0865868	0	0	0.0590746	0.116324	#DIV/0!	#DIV/0!
ENSMUSG00000002957	0.0588597	0.118123	0.121453	0.104834	0.110164	0.022516	0.0994786	0.0791711	0.591897	0.795861	-0.329412
ENSMUSG00000068874	0.195526	0	0	0	0	0	0.0651752	0	0.373901	0	#NUM!
ENSMUSG00000025066	1965.65	1727.17	1706.18	1754.92	1866.92	1778.18	1799.67	1800.01	0.997162	1.00019	0.000272763
ENSMUSG00000026502	11.9286	8.22915	8.82988	7.58625	6.36147	8.33481	9.66256	7.42751	0.156326	0.76869	-0.379526
ENSMUSG00000102819	0	0	0	0	1.1761	0	0	0.392035	0.373901	#DIV/0!	#DIV/0!
ENSMUSG00000026500	0	0	0	0	0	0	0	0	#DIV/0!	#DIV/0!	#DIV/0!
ENSMUSG00000023755	1.34589	1.41059	2.48171	1.98911	1.69558	2.33326	1.74606	2.00599	0.562211	1.14886	0.200206
ENSMUSG00000026504	0.739999	1.35498	3.60408	1.88353	2.78833	1.35877	1.89968	2.01021	0.914372	1.05818	0.0815865
ENSMUSG00000026509	0.0700441	0.0479212	0.295632	0.0467827	0.446921	0.391869	0.137866	0.295191	0.348071	2.14115	1.09838
ENSMUSG00000110264	1.80761	0	0	0	0	0	0.602535	0	0.373901	0	#NUM!
ENSMUSG00000062270	0.922668	0.910247	1.03847	0.925141	0.790768	0.817024	0.957129	0.844311	0.123391	0.882129	-0.180939
ENSMUSG00000062275	4221.97	3994.34	4079.88	3816.62	4119.22	3888.27	4098.73	3941.37	0.23576	0.961607	-0.0564802
ENSMUSG00000113081	103.692	88.3653	110.84	91.7	110.444	86.756	100.966	96.2999	0.65878	0.953789	-0.0682576
ENSMUSG00000108447	0	0	0	0	0	0	0	0	#DIV/0!	#DIV/0!	#DIV/0!
ENSMUSG00000031828	0	0.0259991	0.026732	0.0253815	0.0484945	0	0.0175771	0.0246253	0.691852	1.40099	0.48645
ENSMUSG00000031825	0	0	0.052356	0.0497109	0.0356171	0.0533841	0.017452	0.0462374	0.190306	2.6494	1.40567
ENSMUSG00000031824	0.0586894	0	0.0660554	0.0806377	0.0513562	0.0577308	0.0415816	0.0632415	0.394247	1.5209	0.604926
ENSMUSG00000031827	0	0.152411	0	0.0371975	0	0	0.0508037	0.0123992	0.503443	0.244061	-2.03469
ENSMUSG00000015437	0	0.169393	0	0.578789	0.0394947	0.310779	0.0564642	0.309688	0.200977	5.48467	2.4554
ENSMUSG00000031821	0.515265	1.15776	0.824119	1.31863	1.03822	0.918107	0.832381	1.09165	0.304343	1.31148	0.391196
ENSMUSG00000031820	0.300166	0.808805	0.571727	0.715565	0.660017	0.609452	0.560233	0.661678	0.536206	1.18108	0.240104
ENSMUSG00000031823	1.01227	1.55462	1.20733	2.32496	1.58868	1.61249	1.25807	1.84204	0.113388	1.46418	0.550093
ENSMUSG00000031822	0.193212	0.340749	0.295989	0.298241	0.202727	0.31412	0.27665	0.271696	0.933568	0.982093	-0.0260678
ENSMUSG00000054909	0	0.086136	0	0	0	0	0.028712	0	0.373901	0	#NUM!
ENSMUSG00000091733	2.13061	2.37547	1.77631	1.22276	2.014	4.12046	2.09413	2.45241	0.705397	1.17109	0.227849
ENSMUSG00000054901	0.154316	0.19491	0.173684	0.202965	0.121184	0.136226	0.174303	0.153459	0.494052	0.880411	-0.18375
ENSMUSG00000100078	0	0	0	0	0	0	0	0	#DIV/0!	#DIV/0!	#DIV/0!
ENSMUSG00000100075	0	0	0	0	0	0	0	0	#DIV/0!	#DIV/0!	#DIV/0!
ENSMUSG00000100071	3.58411	2.07066	1.56876	4.78768	2.84588	5.59847	2.40784	4.41068	0.120197	1.8318	0.873259
ENSMUSG00000024908	16.9599	15.9714	21.4155	20.1626	18.8806	19.4294	18.1156	19.4909	0.467571	1.07592	0.105565
ENSMUSG00000024909	0	0.091861	0	0.0224197	0.0856712	0	0.0306203	0.0360303	0.898808	1.17668	0.23472
ENSMUSG00000024900	0.0775169	0	0.0872458	0.110451	0.0527575	0.192745	0.0549209	0.118651	0.264169	2.1604	1.1113
ENSMUSG00000024901	0	0	0	0	0	0	0	0	#DIV/0!	#DIV/0!	#DIV/0!
ENSMUSG00000024902	1.17584	0.759622	1.30172	1.46255	1.63334	0.707886	1.07906	1.26793	0.59574	1.17503	0.232692
ENSMUSG00000024903	0	0	0	0.0467827	0.0223461	0	0	0.0230429	0.163264	#DIV/0!	#DIV/0!
ENSMUSG00000024905	0	0.03109	0	0	0	0	0.0103633	0	0.373901	0	#NUM!
ENSMUSG00000024906	0.0467231	0.204582	0.157762	0.0832173	0.0953984	0.0357466	0.136356	0.0714541	0.265861	0.524028	-0.932285
ENSMUSG00000024907	0	0.768691	0	0	0	0	0.25623	0	0.373901	0	#NUM!
ENSMUSG00000020218	0.480688	0.35079	0.721357	0.978447	1.33198	0.420298	0.517612	0.910242	0.242733	1.75854	0.81438
ENSMUSG00000020219	0.364685	0.798407	0.456063	0.433022	0.827343	1.53456	0.539718	0.931641	0.323343	1.72616	0.787568
ENSMUSG00000020211	0.0209006	0	0.0705713	0.111677	0	0.0479714	0.0304906	0.053216	0.586981	1.74532	0.803494
ENSMUSG00000020212	1.12025	2.11276	2.27865	2.17795	3.77544	2.29242	1.83722	2.74861	0.22087	1.49607	0.581175
ENSMUSG00000020213	0	0	0	0	0	0	0	0	#DIV/0!	#DIV/0!	#DIV/0!
ENSMUSG00000020214	0	0	0	0	0	0	0	0	#DIV/0!	#DIV/0!	#DIV/0!
ENSMUSG00000083220	0.243963	0.763011	0.0784519	0.223465	0.426959	0.399962	0.361809	0.350129	0.959443	0.967718	-0.0473411
ENSMUSG00000020216	0.0416757	0	0	0.0890732	0	0	0.0138919	0.0296911	0.655011	2.13729	1.09578
ENSMUSG00000033632	14.9537	13.0138	14.3969	16.0056	16.9884	14.116	14.1215	15.7034	0.196313	1.11202	0.153183
ENSMUSG00000083227	0	0.171785	0	0.503112	0	0	0.0572618	0.167704	0.56691	2.92873	1.55027
ENSMUSG00000078600	0	0.307909	0	0	0	0	0.102636	0	0.373901	0	#NUM!
ENSMUSG00000054364	0.378399	0.621323	0.638837	0.252734	0.289728	0.271409	0.546186	0.271291	0.0315334	0.4967	-1.00955
ENSMUSG00000054360	0	0	0	0	0	0	0	0	#DIV/0!	#DIV/0!	#DIV/0!
ENSMUSG00000025369	0.380231	0.788628	1.04736	0.876822	0.827425	0.41339	0.738739	0.705879	0.899177	0.955518	-0.0656444
ENSMUSG00000073991	0.459122	0.685334	1.31535	1.15969	0.894817	0.71849	0.819936	0.924333	0.733986	1.12732	0.172901
ENSMUSG00000025362	2.12284	2.12684	1.94382	1.88406	2.93857	3.17944	2.0645	2.66736	0.208386	1.29201	0.369617
ENSMUSG00000076749	0	0.131628	0	0	0	0.0689978	0.0438759	0.0229993	0.695107	0.524189	-0.93184
ENSMUSG00000025366	0.932649	1.30545	1.13574	1.06203	1.17846	1.13173	1.12461	1.12407	0.996403	0.999518	-0.000695135
ENSMUSG00000025364	29.342	34.6351	37.9305	42.1541	36.3668	32.6273	33.9692	37.0494	0.455697	1.09068	0.125223
ENSMUSG00000030057	144.154	206.352	194.292	250.688	265.209	194.853	181.6	236.916	0.125999	1.30461	0.383617
ENSMUSG00000030056	0.1898	0.280031	0.733745	0.388021	0.227464	0.719742	0.401192	0.445076	0.853014	1.10938	0.149758
ENSMUSG00000030051	5.56006	8.99094	7.21821	9.75928	7.56191	6.05798	7.2564	7.79305	0.732095	1.07396	0.102934
ENSMUSG00000038260	0	0.00561722	0	0.0438701	0	0	0.00187241	0.0146234	0.435882	7.80994	2.96531
ENSMUSG00000038264	0	0.0184391	0	0	0	0	0.00614635	0	0.373901	0	#NUM!
ENSMUSG00000030059	185.493	160.358	152.312	115.752	124.619	151.288	166.054	130.553	0.0721811	0.786206	-0.347021
ENSMUSG00000030058	0.529756	1.03277	0.874492	0.797961	1.11255	1.29697	0.81234	1.06916	0.284551	1.31615	0.396322
ENSMUSG00000071176	0.0120638	0.0330141	0.00678894	0.0193379	0.0307895	0	0.0172889	0.0167091	0.963888	0.966463	-0.049213
ENSMUSG00000071172	17.1913	18.6757	14.9921	14.2463	17.7503	17.1084	16.953	16.3683	0.719747	0.96551	-0.0506369
ENSMUSG00000019432	0.0587404	0.337576	0.115697	0.0784658	0.449757	0.252791	0.170671	0.260338	0.548188	1.52538	0.609164
ENSMUSG00000019433	0.160653	0	0	0	0	0	0.0535509	0	0.373901	0	#NUM!
ENSMUSG00000019437	0.865081	0.279233	0.724001	1.01928	0.781252	0.560027	0.622771	0.786854	0.498659	1.26347	0.337392
ENSMUSG00000079363	0	0	0	0	0	0	0	0	#DIV/0!	#DIV/0!	#DIV/0!
ENSMUSG00000079364	0	0	0	0.115557	0	0.0310238	0	0.0488602	0.229983	#DIV/0!	#DIV/0!
ENSMUSG00000030603	5.67609	5.42613	3.20869	4.74828	3.82815	4.097	4.7703	4.22448	0.54686	0.885578	-0.175308
ENSMUSG00000007440	0	0	0.023335	0	0.010583	0	0.00777834	0.00352767	0.644824	0.453525	-1.14075
ENSMUSG00000112462	0	0	0	0.163097	0	0	0	0.0543656	0.373901	#DIV/0!	#DIV/0!
ENSMUSG00000112977	0	0	0	0	0	0	0	0	#DIV/0!	#DIV/0!	#DIV/0!
ENSMUSG00000109814	0	0	0	0	0	0.0309185	0	0.0103062	0.373901	#DIV/0!	#DIV/0!
ENSMUSG00000112978	0	0	0	0.0936392	0	0	0	0.0312131	0.373901	#DIV/0!	#DIV/0!
ENSMUSG00000031552	0	0	0.0264829	0	0	0	0.00882764	0	0.373901	0	#NUM!
ENSMUSG00000054484	1.47679	1.01717	0.82173	0.638358	0.592892	0.323721	1.10523	0.518323	0.0542325	0.468974	-1.09242
ENSMUSG00000045008	0	0	0	0	0	0	0	0	#DIV/0!	#DIV/0!	#DIV/0!
ENSMUSG00000113082	0	0.311856	0.534412	0.202965	0	0.544906	0.282089	0.24929	0.889712	0.883728	-0.178326
ENSMUSG00000113083	0.13717	0	0	0.293172	0	0.157417	0.0457233	0.150196	0.338817	3.2849	1.71585
ENSMUSG00000031557	0.866316	1.83123	0.73969	0.925784	1.3927	0.891345	1.14574	1.06994	0.851896	0.933841	-0.0987516
ENSMUSG00000113086	0	0	0	0	0	0	0	0	#DIV/0!	#DIV/0!	#DIV/0!
ENSMUSG00000113087	0	0	0	0	0	0	0	0	#DIV/0!	#DIV/0!	#DIV/0!
ENSMUSG00000113088	0	0	0	0	0	0	0	0	#DIV/0!	#DIV/0!	#DIV/0!
ENSMUSG00000053626	3.30831	4.02121	3.86054	4.17821	3.60404	3.80486	3.73002	3.86237	0.65397	1.03548	0.0503039
ENSMUSG00000053624	0.530413	0.0611176	0	0.447492	0.626993	0.512595	0.197177	0.529027	0.131734	2.68301	1.42385
ENSMUSG00000103358	0	0	0	0	0	0	0	0	#DIV/0!	#DIV/0!	#DIV/0!
ENSMUSG00000103355	1.91265	1.71301	1.46775	1.76522	2.04136	1.29703	1.6978	1.7012	0.9899	1.002	0.00288652
ENSMUSG00000103354	0	0.121694	0	0	0	0.0911292	0.0405645	0.0303764	0.850478	0.748842	-0.417267
ENSMUSG00000103357	0	0	0	0	0	0	0	0	#DIV/0!	#DIV/0!	#DIV/0!
ENSMUSG00000103350	0	0	0	0.232585	0	0.0624427	0	0.0983425	0.229983	#DIV/0!	#DIV/0!
ENSMUSG00000022507	48.0938	39.6041	52.4537	40.5321	41.7198	42.5706	46.7172	41.6075	0.251878	0.890625	-0.16711
ENSMUSG00000022505	24.1594	28.815	27.6642	30.1669	30.2202	28.8005	26.8795	29.7292	0.125554	1.10602	0.145371
ENSMUSG00000022503	0	0.0167204	0	0	0.0467811	0.0350586	0.00557346	0.0272799	0.224406	4.89461	2.29119
ENSMUSG00000022500	23.0878	20.5085	18.791	22.6279	21.5094	22.3211	20.7958	22.1528	0.352997	1.06525	0.0911984
ENSMUSG00000022501	0	0	0	0	0.120926	0	0	0.0403087	0.373901	#DIV/0!	#DIV/0!
ENSMUSG00000022508	0.0912076	0.0726113	0.0839904	0.106329	0.0931131	0.114186	0.0826031	0.104543	0.0553268	1.2656	0.339827
ENSMUSG00000109545	0	0.315906	0	0.616803	0.29462	0	0.105302	0.303808	0.391705	2.8851	1.52862
ENSMUSG00000039903	0.408698	0.0958676	0.180712	0.265172	0.0745065	0.0335018	0.228426	0.124393	0.426165	0.544568	-0.876816
ENSMUSG00000039901	3.58721	3.63276	4.29652	4.38695	4.71967	3.12606	3.83883	4.07756	0.679496	1.06219	0.0870392
ENSMUSG00000039904	0	0	0	0	0	0	0	0	#DIV/0!	#DIV/0!	#DIV/0!
ENSMUSG00000039908	0	0	0	0	0.0157103	0	0	0.00523678	0.373901	#DIV/0!	#DIV/0!
ENSMUSG00000014470	0.895577	1.25607	0.692985	0.508435	1.08572	0.578122	0.94821	0.724091	0.412731	0.76364	-0.389035
ENSMUSG00000030327	0.0608641	0.383094	0.496647	0.146345	0.233009	0.279393	0.313535	0.219582	0.528297	0.700343	-0.513866
ENSMUSG00000051669	0	0	0	0	0	0	0	0	#DIV/0!	#DIV/0!	#DIV/0!
ENSMUSG00000017781	1.26473	1.91464	2.84692	1.99856	2.4312	1.37421	2.00876	1.93466	0.89973	0.963109	-0.054229
ENSMUSG00000060923	1.54495	0.775124	0	0.481542	0.788612	1.773	0.773357	1.01438	0.70482	1.31166	0.391396
ENSMUSG00000060924	0.0788203	0.220495	0.0262853	0.1903	0.0864275	0.137358	0.108534	0.138028	0.674873	1.27175	0.346821
ENSMUSG00000014782	0.294096	0.0555057	0.0684843	0.205911	0.0724718	0	0.139362	0.0927941	0.65996	0.665849	-0.586733
ENSMUSG00000090460	0	0.177813	0.182825	1.38871	0.165831	0.745661	0.120213	0.766733	0.145449	6.37814	2.67314
ENSMUSG00000090461	1.30886	1.645	0.763845	1.86494	1.83109	1.55769	1.23923	1.75124	0.135627	1.41316	0.498927
ENSMUSG00000090462	0	0	0	0	0.244634	0.0916664	0	0.1121	0.191272	#DIV/0!	#DIV/0!
ENSMUSG00000056124	21.7605	19.5796	18.7966	24.5319	22.5471	28.2985	20.0456	25.1258	0.0560359	1.25344	0.325889
ENSMUSG00000109720	0	0	0	0.0671196	0.0961803	0	0	0.0544333	0.128558	#DIV/0!	#DIV/0!
ENSMUSG00000037313	40.1795	68.4306	71.0285	92.3602	84.7362	58.5309	59.8795	78.5424	0.259947	1.31167	0.39141
ENSMUSG00000037315	0.277289	0.151767	0.192056	0.159559	0.206867	0.269262	0.207037	0.211896	0.92543	1.02347	0.0334668
ENSMUSG00000041378	0	0	0	0	0.0401091	0	0	0.0133697	0.373901	#DIV/0!	#DIV/0!
ENSMUSG00000037316	0.434507	0.527522	0.515717	0.135079	0.322607	0.46238	0.492582	0.306689	0.134289	0.622615	-0.683589
ENSMUSG00000037318	0	0	0	0	0	0	0	0	#DIV/0!	#DIV/0!	#DIV/0!
ENSMUSG00000041375	0	0.0441707	0.0113539	0.0215607	0.0205972	0.0231538	0.0185082	0.0217705	0.817826	1.17626	0.234212
ENSMUSG00000041372	0.0882039	0.0643683	0.198548	0.235647	0.300155	0.26993	0.11704	0.268577	0.0287706	2.29474	1.19833
ENSMUSG00000001156	3.56637	6.11388	4.85391	5.94344	4.69946	5.77861	4.84472	5.47384	0.49188	1.12986	0.176139
ENSMUSG00000001157	5.20201	4.34572	5.63342	5.39453	5.90465	6.28408	5.06039	5.86109	0.155218	1.15823	0.211921
ENSMUSG00000024758	7.4992	9.70816	9.34785	12.8885	10.2266	9.26524	8.85174	10.7934	0.204327	1.21936	0.286123
ENSMUSG00000049109	0.927322	1.0203	0.567349	0.899504	0.602001	1.00963	0.838324	0.837045	0.994789	0.998474	-0.0022033
ENSMUSG00000001150	6.70782	6.64986	6.78518	8.03442	6.14661	7.37906	6.71429	7.1867	0.442448	1.07036	0.0980944
ENSMUSG00000001151	5.07818	9.32144	10.469	11.4641	11.7124	7.68993	8.28955	10.2888	0.39361	1.24118	0.311712
ENSMUSG00000049107	1.19923	1.3837	1.82398	1.45474	1.38973	1.52504	1.46897	1.4565	0.95066	0.991511	-0.0123
ENSMUSG00000049106	13.1358	14.5224	16.184	14.0975	15.5101	13.4117	14.6141	14.3398	0.811354	0.981229	-0.0273381
ENSMUSG00000049100	0.465046	0.554994	0.609992	0.553018	0.503318	0.477513	0.543344	0.511283	0.538357	0.940994	-0.0877432
ENSMUSG00000001158	119.999	128.41	121.172	120.9	121.579	121.99	123.194	121.49	0.555121	0.986168	-0.0200949
ENSMUSG00000073460	0.526264	0.180024	0.148079	0.351494	0.436522	0.0754932	0.284789	0.287836	0.98597	1.0107	0.0153567
ENSMUSG00000089317	0	0	0	0	0	0	0	0	#DIV/0!	#DIV/0!	#DIV/0!
ENSMUSG00000036218	2.72518	1.92084	1.96002	2.71336	2.80925	2.65451	2.20201	2.72571	0.120013	1.23783	0.307809
ENSMUSG00000042485	0.141598	0	0	0.0504395	0.0481855	0.108333	0.0471994	0.068986	0.692016	1.46159	0.547534
ENSMUSG00000094817	0.0591312	0.0970921	0.0665526	0.252761	0.211283	0.203579	0.0742586	0.222541	0.00150993	2.99683	1.58344
ENSMUSG00000042487	3.31305	5.96073	5.41911	6.07638	7.63057	5.42027	4.89763	6.37574	0.228305	1.3018	0.38051
ENSMUSG00000042489	23.7491	26.4709	29.3837	29.2045	28.6176	25.7553	26.5346	27.8591	0.533184	1.04992	0.0702782
ENSMUSG00000030835	0.00935879	0.194648	0.105334	0	0.0573258	0	0.103113	0.0191086	0.213302	0.185316	-2.43194
ENSMUSG00000030834	0.116526	0.201963	0.262302	0.342444	0.138787	0.412323	0.193597	0.297851	0.321861	1.53851	0.621536
ENSMUSG00000035805	0	0	0	0.0847801	0	0	0	0.02826	0.373901	#DIV/0!	#DIV/0!
ENSMUSG00000030830	0.00845696	0.0370297	0.0475919	0.018075	0.0518018	0.0388211	0.0310262	0.0362326	0.750255	1.16781	0.223804
ENSMUSG00000030839	0.703212	1.20714	1.3491	0.768563	0.701587	0.935401	1.08648	0.80185	0.242876	0.738023	-0.438262
ENSMUSG00000000402	4.60209	4.90274	5.7809	5.66448	4.8031	4.45618	5.09524	4.97459	0.822587	0.97632	-0.0345741
ENSMUSG00000040423	11.9233	14.7835	11.8882	11.0828	12.8946	14.8673	12.865	12.9482	0.957099	1.00647	0.00930418
ENSMUSG00000047434	0.0814094	0.374282	0.201579	0.156596	0.116354	0.0186852	0.21909	0.0972118	0.266002	0.443706	-1.17232
ENSMUSG00000040429	18.0938	9.94191	15.373	14.2187	16.5417	13.1604	14.4696	14.6403	0.950735	1.0118	0.0169175
ENSMUSG00000040428	0.40111	0.238628	0.284611	0.260914	0.792274	0.220152	0.308117	0.424447	0.574475	1.37755	0.462107
ENSMUSG00000000409	0	0	0	0	0	0	0	0	#DIV/0!	#DIV/0!	#DIV/0!
ENSMUSG00000107002	3.03719	3.36675	2.46643	3.41002	2.43342	3.13255	2.95679	2.992	0.932742	1.01191	0.0170752
ENSMUSG00000045282	0	0	0	0	0	0	0	0	#DIV/0!	#DIV/0!	#DIV/0!
ENSMUSG00000045281	0	0	0	0	0.158715	0	0	0.0529052	0.373901	#DIV/0!	#DIV/0!
ENSMUSG00000045287	0.141839	0.172516	0.301545	0.235785	0.402229	0.162776	0.2053	0.26693	0.513724	1.30019	0.378728
ENSMUSG00000045284	0.0629326	0.361669	0.247909	0.168132	0.128495	0.397221	0.22417	0.231282	0.955874	1.03173	0.0450624
ENSMUSG00000024334	0	0	0	0	0	0.0970381	0	0.032346	0.373901	#DIV/0!	#DIV/0!
ENSMUSG00000041592	0	0.0117937	0.00404203	0.00767564	0	0	0.00527856	0.00255855	0.561671	0.484706	-1.04482
ENSMUSG00000041596	0.205043	0.252507	0.20193	0.328677	0.0261658	0.308843	0.219826	0.221229	0.989385	1.00638	0.00917266
ENSMUSG00000041594	3.23504	3.34313	3.2846	4.34355	4.14176	3.54814	3.28759	4.01115	0.039732	1.22009	0.286985
ENSMUSG00000033569	1.57451	1.67439	1.74517	1.42988	1.30181	1.49088	1.66469	1.40752	0.0260418	0.845519	-0.242091
ENSMUSG00000078776	0	0	0	0	0	0	0	0	#DIV/0!	#DIV/0!	#DIV/0!
ENSMUSG00000033565	2.61989	4.13237	5.5915	4.9782	5.12572	5.42403	4.11459	5.17598	0.288444	1.25796	0.331085
ENSMUSG00000078772	0	0	0	0	0	0	0	0	#DIV/0!	#DIV/0!	#DIV/0!
ENSMUSG00000078773	4.66951	5.12201	7.74278	6.09895	6.73863	4.6972	5.84477	5.84493	0.999893	1.00003	3.97363e-05
ENSMUSG00000078771	0	0.0529491	0	0	0	0.0555107	0.0176497	0.0185036	0.974962	1.04838	0.06816
ENSMUSG00000029334	0.507009	1.52908	2.11953	1.33795	1.2676	1.53181	1.38521	1.37912	0.990437	0.995603	-0.00635687
ENSMUSG00000029335	0	0.0246602	0.0338071	0	0.145657	0.0172355	0.0194891	0.0542976	0.500444	2.78605	1.47822
ENSMUSG00000029337	0	0	0	0	0	0	0	0	#DIV/0!	#DIV/0!	#DIV/0!
ENSMUSG00000029330	3.14508	3.62803	3.63506	3.27055	2.76445	3.98159	3.46939	3.33886	0.753757	0.962377	-0.0553263
ENSMUSG00000097217	0	0	0	0	0	0	0	0	#DIV/0!	#DIV/0!	#DIV/0!
ENSMUSG00000029338	3.91506	4.48665	3.61722	3.32742	4.07355	4.19598	4.00631	3.86565	0.724892	0.96489	-0.0515632
ENSMUSG00000097214	0.517381	0	0	0.414672	0	0.148438	0.17246	0.187703	0.945838	1.08839	0.122191
ENSMUSG00000007872	0.558329	1.1884	1.25681	0.497213	1.26665	0.783131	1.00118	0.848999	0.65524	0.848	-0.237864
ENSMUSG00000045136	0.556991	0.397637	0.872205	0.595225	0.445012	0.528041	0.608944	0.52276	0.58684	0.858469	-0.220163
ENSMUSG00000097211	0.0297556	0	0	0	0	0	0.00991854	0	0.373901	0	#NUM!
ENSMUSG00000056673	0.0183176	0.0120309	0.01237	0.0352351	0.00748013	0.0210215	0.0142395	0.0212456	0.444558	1.49202	0.577264
ENSMUSG00000043991	0.105985	0.251369	0.417504	0.151014	0.0721327	0.304073	0.258286	0.17574	0.505034	0.680408	-0.555528
ENSMUSG00000056671	0.0767317	0.923939	0.518173	0.327996	0.470008	0.44029	0.506281	0.412765	0.725716	0.815288	-0.294619
ENSMUSG00000004383	0.654721	0.41934	0.431161	0.684778	0.277314	0.591499	0.501741	0.517864	0.916875	1.03213	0.0456304
ENSMUSG00000046747	0	0	0	0	0	0	0	0	#DIV/0!	#DIV/0!	#DIV/0!
ENSMUSG00000043998	0	0.837503	0.526234	0.204401	0.629195	0.682904	0.454579	0.5055	0.86801	1.11202	0.153181
ENSMUSG00000043999	0	0.06235	0	0	0.0969144	0	0.0207833	0.0323048	0.779165	1.55436	0.636323
ENSMUSG00000046748	0.199247	0.436213	0.733923	0.716201	0.240393	0.0207871	0.456461	0.325794	0.637909	0.713739	-0.486532
ENSMUSG00000086366	0	1.13244	0	1.10554	0.422453	0	0.37748	0.50933	0.803594	1.34929	0.4322
ENSMUSG00000016257	2.92703	6.57162	4.26926	7.46878	6.18979	5.72415	4.5893	6.46091	0.189429	1.40782	0.493462
ENSMUSG00000016256	0.269866	0.0422012	0.216954	0.123596	0.0787152	0.265457	0.17634	0.155923	0.829571	0.884216	-0.17753
ENSMUSG00000016253	1.52228	1.85621	0.910891	2.24455	2.04589	1.2826	1.4298	1.85768	0.348424	1.29926	0.377691
ENSMUSG00000016252	0.980732	0.796512	0.818965	1.01425	1.00122	0.580902	0.865403	0.865457	0.999739	1.00006	8.91675e-05
ENSMUSG00000089887	0	0	0	0.0364813	0.011617	0	0	0.0160328	0.21047	#DIV/0!	#DIV/0!
ENSMUSG00000021620	0	0	0	0.21634	0.0344454	0	0	0.0835951	0.280895	#DIV/0!	#DIV/0!
ENSMUSG00000021621	0.0162343	0.0177709	0.182718	0.0520461	0	0	0.0722411	0.0173487	0.396789	0.24015	-2.05799
ENSMUSG00000021624	2.69822	1.57796	2.95367	2.73861	2.95584	2.20573	2.40995	2.63339	0.664276	1.09272	0.12792
ENSMUSG00000050810	2801.4	3717.19	3064.12	2956.11	3453.34	3014.9	3194.24	3141.45	0.874734	0.983474	-0.0240414
ENSMUSG00000038195	0	0.115247	0	0	0	0	0.0384157	0	0.373901	0	#NUM!
ENSMUSG00000027291	0.987766	2.57947	2.78298	2.96664	2.45839	2.156	2.11674	2.52701	0.541119	1.19382	0.255588
ENSMUSG00000027293	11.3548	19.7142	16.3532	20.5496	19.4898	14.2719	15.8074	18.1038	0.501057	1.14527	0.19569
ENSMUSG00000027296	0	0	0.0343928	0	0	0	0.0114643	0	0.373901	0	#NUM!
ENSMUSG00000027298	0	0.0196231	0	0.0191569	0	0.0411449	0.00654103	0.0201006	0.374159	3.073	1.61965
ENSMUSG00000100922	0	0	0	0	0	0	0	0	#DIV/0!	#DIV/0!	#DIV/0!
ENSMUSG00000024018	0	0	0	0	0.0115838	0	0	0.00386127	0.373901	#DIV/0!	#DIV/0!
ENSMUSG00000024019	0.0211231	0.00770748	0.0792474	0.00752437	0.0359406	0.00808036	0.036026	0.0171818	0.474099	0.476928	-1.06816
ENSMUSG00000024012	0.0579087	0.0422599	0.0217256	0.123768	0.0394123	0.0221522	0.0406314	0.0617774	0.557611	1.52044	0.604485
ENSMUSG00000024013	0	0	0	0	0	0	0	0	#DIV/0!	#DIV/0!	#DIV/0!
ENSMUSG00000074671	0	0	0	0	0	0	0	0	#DIV/0!	#DIV/0!	#DIV/0!
ENSMUSG00000071281	0.0132428	0.0724815	0.0298099	0.0849115	0.027039	0.0151976	0.0385114	0.0423827	0.896137	1.10052	0.138189
ENSMUSG00000024014	0.0842362	0.322732	0.165915	0.472598	0.300986	0.120838	0.190961	0.29814	0.433857	1.56126	0.642713
ENSMUSG00000001844	0	0.0212332	0.0654953	0	0.118815	0.111302	0.0289095	0.0767058	0.328508	2.65331	1.40779
ENSMUSG00000001847	30.3593	31.975	30.3452	31.7963	29.0131	28.5447	30.8932	29.7847	0.389692	0.964119	-0.0527167
ENSMUSG00000006711	0	0.0691569	0	0.0112523	0.107495	0	0.0230523	0.0395824	0.708573	1.71707	0.779949
ENSMUSG00000021999	13.8413	22.0459	14.7295	12.9375	12.6289	11.9025	16.8722	12.4896	0.169378	0.740246	-0.433924
ENSMUSG00000045903	0	0	0	0	0	0.07782	0	0.02594	0.373901	#DIV/0!	#DIV/0!
ENSMUSG00000079022	0.00603648	0	0.122294	0.0387052	0	0.103913	0.0427768	0.0475393	0.928741	1.11133	0.152293
ENSMUSG00000006715	201.51	163.051	178.701	149.168	168.672	174.072	181.087	163.971	0.273213	0.905478	-0.143248
ENSMUSG00000006717	3.80812	2.69731	0.924446	1.19692	1.60081	2.14227	2.47662	1.64667	0.400595	0.664884	-0.588826
ENSMUSG00000021990	0.292966	0.080174	0.261041	0.280465	0.174467	0.266167	0.211394	0.240366	0.715771	1.13706	0.185302
ENSMUSG00000079025	0.831574	0	1.06593	0.271534	0.165073	0.424143	0.632503	0.286917	0.356729	0.453621	-1.14044
ENSMUSG00000021993	29.6995	29.8813	33.4618	33.2474	31.8038	29.8363	31.0142	31.6292	0.715934	1.01983	0.0283281
ENSMUSG00000021994	0.0568107	0.108829	0.0159852	0	0.0507478	0	0.0605416	0.0169159	0.241376	0.27941	-1.83954
ENSMUSG00000021996	0.924245	1.08399	2.00619	1.09351	1.80286	2.15923	1.33814	1.6852	0.492743	1.25936	0.33269
ENSMUSG00000021997	0	0.0724815	0	0	0	0	0.0241605	0	0.373901	0	#NUM!
ENSMUSG00000102562	0	0	0	0	0	0	0	0	#DIV/0!	#DIV/0!	#DIV/0!
ENSMUSG00000102568	0	0	0	0	0.18656	0	0	0.0621868	0.373901	#DIV/0!	#DIV/0!
ENSMUSG00000031904	0.449779	0.452431	0.191546	0.0779439	0.0496406	0.0837033	0.364585	0.0704292	0.0279177	0.193176	-2.37201
ENSMUSG00000036046	0.248731	0.316597	0.345053	0.247261	0.153537	0.212425	0.30346	0.204408	0.0664567	0.673589	-0.570059
ENSMUSG00000031015	7.73907	7.28391	8.09981	7.77131	9.8216	6.06018	7.7076	7.88436	0.881466	1.02293	0.0327137
ENSMUSG00000031016	4.04589	2.82805	4.04162	2.23995	1.97397	3.72939	3.63852	2.64777	0.218926	0.727706	-0.458573
ENSMUSG00000031010	108.557	82.5291	107.887	97.2414	94.6219	98.6321	99.6577	96.8318	0.760197	0.971644	-0.0414996
ENSMUSG00000031012	8.38318	10.3138	8.48496	8.54317	7.85752	9.50907	9.06064	8.63659	0.619574	0.953199	-0.0691507
ENSMUSG00000109554	0	0	0	0.0176846	0.0844718	0	0	0.0340521	0.256132	#DIV/0!	#DIV/0!
ENSMUSG00000075102	0	0	0	0	0	0	0	0	#DIV/0!	#DIV/0!	#DIV/0!
ENSMUSG00000043421	0.302196	0.992399	3.00443	1.77617	1.90248	0.809208	1.43301	1.49595	0.946477	1.04392	0.0620166
ENSMUSG00000043424	5.34754	5.67476	4.67829	4.69149	4.52952	5.25254	5.23353	4.82451	0.326393	0.921846	-0.117402
ENSMUSG00000088326	0	0	0	0.431762	0	0	0	0.143921	0.373901	#DIV/0!	#DIV/0!
ENSMUSG00000090582	0	0	0	0	0	0	0	0	#DIV/0!	#DIV/0!	#DIV/0!
ENSMUSG00000034755	0	0	0.103119	0.0255416	0.117935	0.0548579	0.0343731	0.0661114	0.509436	1.92335	0.943618
ENSMUSG00000034757	0	0	0	0	0.0222934	0	0	0.00743112	0.373901	#DIV/0!	#DIV/0!
ENSMUSG00000034751	1.28719	1.60655	1.46422	2.07159	2.13166	1.57383	1.45265	1.92569	0.0766891	1.32564	0.406686
ENSMUSG00000034758	3.72397	6.36084	4.67731	8.32449	6.94236	6.2763	4.92071	7.18105	0.0820972	1.45935	0.545329
ENSMUSG00000085708	0	0	0	0	0	0.0749606	0	0.0249869	0.373901	#DIV/0!	#DIV/0!
ENSMUSG00000103658	0	0	0	0	0	0	0	0	#DIV/0!	#DIV/0!	#DIV/0!
ENSMUSG00000085702	0.00888434	0	0.0399976	0	0	0	0.016294	0	0.250204	0	#NUM!
ENSMUSG00000085701	0	0	0	0.0816606	0	0	0	0.0272202	0.373901	#DIV/0!	#DIV/0!
ENSMUSG00000085705	0	0.0526511	0	0	0	0	0.0175504	0	0.373901	0	#NUM!
ENSMUSG00000085704	0.254186	0.185497	0.445026	0.150908	0.490159	0.648236	0.294903	0.429768	0.462083	1.45732	0.543317
ENSMUSG00000102309	0	0	0	0	0	0	0	0	#DIV/0!	#DIV/0!	#DIV/0!
ENSMUSG00000042772	3.32919	2.20577	2.66237	3.22068	1.94981	3.89099	2.73244	3.02049	0.6833	1.10542	0.144593
ENSMUSG00000025878	2.03205	2.8941	2.36087	3.03549	3.34598	2.40723	2.42901	2.92957	0.251001	1.20608	0.27032
ENSMUSG00000039754	0.0262417	0	0	0	0.10716	0	0.00874724	0.0357199	0.503956	4.08356	2.02983
ENSMUSG00000025873	0.0956057	0.0448521	0.146035	0.182444	0.264923	0.125392	0.0954977	0.190919	0.128611	1.9992	0.999426
ENSMUSG00000025872	8.83186	18.9098	22.4044	32.2265	24.0826	20.0347	16.7153	25.4479	0.182616	1.52243	0.606376
ENSMUSG00000025871	4.54959	3.09116	3.86497	2.77556	4.00399	2.7206	3.83524	3.16672	0.32344	0.82569	-0.276328
ENSMUSG00000025870	0	0	0	0.0343362	0	0	0	0.0114454	0.373901	#DIV/0!	#DIV/0!
ENSMUSG00000025876	0.319887	0.0875413	0.225022	0.370333	0.299356	0.275329	0.210817	0.315006	0.227881	1.49422	0.579389
ENSMUSG00000025875	0.234687	0.2936	0.377346	0.358282	0.581861	0.192378	0.301878	0.377507	0.563354	1.25053	0.322538
ENSMUSG00000082953	0	0	0	0	0	0	0	0	#DIV/0!	#DIV/0!	#DIV/0!
ENSMUSG00000082956	0.0132019	0	0	0	0	0	0.00440065	0	0.373901	0	#NUM!
ENSMUSG00000018239	153.282	140.073	120.737	133.886	138.708	142.312	138.031	138.302	0.979174	1.00196	0.00283045
ENSMUSG00000018238	201.7	361.938	376.235	505.309	420.596	350.474	313.291	425.46	0.192524	1.35803	0.44152
ENSMUSG00000027078	0	0	0.125303	0	0.028414	0	0.0417677	0.00947133	0.492754	0.226762	-2.14075
ENSMUSG00000098304	0	0	0	0	0	0	0	0	#DIV/0!	#DIV/0!	#DIV/0!
ENSMUSG00000084071	0.992031	1.26692	1.67481	0.883441	1.35034	1.51795	1.31125	1.25058	0.835921	0.953728	-0.0683496
ENSMUSG00000085900	0	0	0	0	0	0.593613	0	0.197871	0.373901	#DIV/0!	#DIV/0!
ENSMUSG00000107647	0	0	0	0.0221272	0	0	0	0.00737573	0.373901	#DIV/0!	#DIV/0!
ENSMUSG00000027076	0	0	0	0.145687	0	0	0	0.0485622	0.373901	#DIV/0!	#DIV/0!
ENSMUSG00000085903	0	0	0	0	0	0	0	0	#DIV/0!	#DIV/0!	#DIV/0!
ENSMUSG00000107645	0	0	0	0	0	0	0	0	#DIV/0!	#DIV/0!	#DIV/0!
ENSMUSG00000048636	0	0	0	0	0	0	0	0	#DIV/0!	#DIV/0!	#DIV/0!
ENSMUSG00000045201	0	0	0	0.146513	0.111973	0	0	0.0861622	0.12317	#DIV/0!	#DIV/0!
ENSMUSG00000045205	7.96858	6.06544	6.93106	5.63553	6.51784	7.13012	6.98836	6.42783	0.468487	0.919791	-0.120621
ENSMUSG00000107089	0	0	0	0.0496174	0	0	0	0.0165391	0.373901	#DIV/0!	#DIV/0!
ENSMUSG00000041515	0.0944926	0.129296	0.0443134	0.244033	0.225089	0.153624	0.0893672	0.207582	0.032954	2.3228	1.21586
ENSMUSG00000107084	400.673	255.457	321.925	166.756	180.654	215.508	326.019	187.639	0.0356527	0.575547	-0.796994
ENSMUSG00000107087	2.97609	0.868743	4.46616	2.33229	5.06378	0	2.77033	2.46535	0.873493	0.889914	-0.168263
ENSMUSG00000107086	0	0	0.030279	0	0	0	0.010093	0	0.373901	0	#NUM!
ENSMUSG00000107083	0.0497125	0.353716	0	0.10625	0	0	0.134476	0.0354167	0.441577	0.263368	-1.92485
ENSMUSG00000083392	0	0.101863	0.157101	0.0994426	0.0949989	0.0533953	0.0863212	0.0826123	0.94247	0.957033	-0.0633587
ENSMUSG00000083396	9.44507	13.3949	12.0444	15.1153	15.1523	12.9751	11.6281	14.4142	0.110677	1.2396	0.309873
ENSMUSG00000083397	0	0	0	0	0	0	0	0	#DIV/0!	#DIV/0!	#DIV/0!
ENSMUSG00000083394	0.230036	0	0	0	0	0	0.0766787	0	0.373901	0	#NUM!
ENSMUSG00000112375	0.0859965	0.282409	0.290369	0.0918998	0.0877931	0	0.219591	0.0598976	0.0947308	0.272768	-1.87425
ENSMUSG00000083398	0	0	0	0	0.154535	0	0	0.0515117	0.373901	#DIV/0!	#DIV/0!
ENSMUSG00000106978	0	0	0.0239472	0	0	0	0.00798241	0	0.373901	0	#NUM!
ENSMUSG00000026065	0.755005	0.519875	0.479705	0.247255	0.509708	0.670801	0.584862	0.475921	0.508834	0.813733	-0.297373
ENSMUSG00000026064	72.7414	86.2532	73.2239	77.6214	72.5192	78.0912	77.4062	76.0773	0.794441	0.982832	-0.0249831
ENSMUSG00000026063	0	0	0	0.69555	0	0.131814	0	0.275788	0.265654	#DIV/0!	#DIV/0!
ENSMUSG00000026062	0	0.0609513	0	0.0255014	0.0568443	0	0.0203171	0.0274486	0.798457	1.35101	0.434035
ENSMUSG00000026068	0.271516	0.819593	0.212989	0.624271	0.730768	0.368247	0.434699	0.574429	0.561756	1.32144	0.40211
ENSMUSG00000112275	2.14147	3.46173	1.8217	1.8361	1.75405	1.40024	2.47497	1.66347	0.193267	0.672117	-0.573217
ENSMUSG00000110129	0	0	0	0	0	0	0	0	#DIV/0!	#DIV/0!	#DIV/0!
ENSMUSG00000092029	0.924495	2.484	2.17565	1.61666	1.02961	1.92902	1.86138	1.52509	0.570503	0.819335	-0.287474
ENSMUSG00000064811	0	0	0	0	0	0	0	0	#DIV/0!	#DIV/0!	#DIV/0!
ENSMUSG00000074369	438.929	416.743	362.849	472.125	444.584	495.972	406.174	470.894	0.0748233	1.15934	0.213304
ENSMUSG00000074364	0	0	0	0	0	0	0	0	#DIV/0!	#DIV/0!	#DIV/0!
ENSMUSG00000074366	1989.25	1824.1	1719.94	1699.36	1771.47	1806.54	1844.43	1759.13	0.369907	0.95375	-0.0683162
ENSMUSG00000110124	0	0.0583608	0	0.0569743	0.272142	0	0.0194536	0.109705	0.348789	5.63933	2.49552
ENSMUSG00000060450	74.0927	64.6874	72.968	62.2385	54.1489	67.0732	70.5827	61.1535	0.120755	0.86641	-0.206879
ENSMUSG00000110125	0	0	0	0.0164293	0	0.00882164	0	0.00841698	0.150893	#DIV/0!	#DIV/0!
ENSMUSG00000068264	0	0	0	0	0.0341653	0.038406	0	0.0241904	0.117473	#DIV/0!	#DIV/0!
ENSMUSG00000068267	0	0	0.038391	0.0607524	0	0.221821	0.012797	0.0941912	0.293752	7.36041	2.87979
ENSMUSG00000062914	0.0616465	0	0	0.0658782	0.0734234	0.011791	0.0205488	0.0503642	0.351009	2.45095	1.29334
ENSMUSG00000024091	36.9229	28.4407	27.1455	25.6655	29.0488	31.6826	30.8364	28.799	0.594369	0.933928	-0.0986165
ENSMUSG00000024096	77.0192	87.3953	81.0172	85.4423	83.5866	80.2256	81.8106	83.0848	0.725723	1.01558	0.0222981
ENSMUSG00000024097	64.2561	79.4372	80.1674	94.2999	113.055	86.4414	74.6202	97.9322	0.0690958	1.31241	0.392217
ENSMUSG00000024095	0.846841	0.614526	0.642557	0.594842	0.650828	0.813509	0.701308	0.686393	0.886736	0.978733	-0.0310134
ENSMUSG00000108760	0	0	0	0	0.26196	0.0736189	0	0.11186	0.224856	#DIV/0!	#DIV/0!
ENSMUSG00000024098	0.26088	1.17235	0.695422	0.704308	0.728904	0.992709	0.709551	0.80864	0.740346	1.13965	0.188591
ENSMUSG00000024099	1.11666	1.68073	1.91663	2.62529	2.08048	2.53094	1.57134	2.41223	0.0445001	1.53514	0.618373
ENSMUSG00000039533	0	0	0	0	0	0	0	0	#DIV/0!	#DIV/0!	#DIV/0!
ENSMUSG00000039531	22.2227	21.0549	20.0908	20.9605	21.6992	22.0103	21.1228	21.5567	0.563915	1.02054	0.0293314
ENSMUSG00000039530	56.4602	82.8368	64.4391	78.6028	73.9666	73.3765	67.9121	75.3153	0.406206	1.10901	0.149275
ENSMUSG00000039536	30.1172	36.2265	31.6703	35.0722	30.6996	32.2712	32.6713	32.681	0.996756	1.0003	0.000426904
ENSMUSG00000089708	0	0	0	0	0.101548	0	0	0.0338492	0.373901	#DIV/0!	#DIV/0!
ENSMUSG00000089706	0	0.155848	0	0.0304291	0.116277	0	0.0519494	0.0489022	0.963473	0.941343	-0.0872082
ENSMUSG00000039539	1.11952	0.743325	1.94168	2.27506	1.51763	1.4322	1.26817	1.74163	0.346142	1.37334	0.457685
ENSMUSG00000026832	0	0	0	0.0352119	0.0084096	0.0945344	0	0.046052	0.144583	#DIV/0!	#DIV/0!
ENSMUSG00000026833	5.31615	4.55277	4.78669	5.12968	4.54928	5.86759	4.8852	5.18218	0.539584	1.06079	0.0851413
ENSMUSG00000026831	0	0	0	0	0	0.198199	0	0.0660663	0.373901	#DIV/0!	#DIV/0!
ENSMUSG00000026836	1.19644	0.843736	1.94221	0.811398	0.763394	0.976972	1.32746	0.850588	0.22218	0.640763	-0.642137
ENSMUSG00000023845	4.97528	2.04233	3.65671	3.46051	3.79847	5.15594	3.55811	4.13831	0.590689	1.16306	0.217931
ENSMUSG00000026834	0	0	0	0	0	0	0	0	#DIV/0!	#DIV/0!	#DIV/0!
ENSMUSG00000031727	0	0.372353	0.0870111	0.231322	0.268339	0.727502	0.153121	0.409055	0.260066	2.67144	1.41762
ENSMUSG00000026839	0	0	0	0	0	0	0	0	#DIV/0!	#DIV/0!	#DIV/0!
ENSMUSG00000031722	0.276731	0.151462	0.661859	0.406625	0.388454	0.436671	0.363351	0.410584	0.774671	1.12999	0.176314
ENSMUSG00000031723	10.0713	8.32469	8.39411	12.0805	10.2517	9.06439	8.93004	10.4656	0.216266	1.17195	0.228911
ENSMUSG00000099683	0	0	0	0	0	0	0	0	#DIV/0!	#DIV/0!	#DIV/0!
ENSMUSG00000072407	3.88488	2.69331	3.06072	1.52224	2.24742	2.8236	3.21297	2.19775	0.120317	0.684026	-0.547877
ENSMUSG00000070298	0	0	0	0.0439595	0	0	0	0.0146532	0.373901	#DIV/0!	#DIV/0!
ENSMUSG00000114073	1.46079	2.51051	2.49907	2.60698	2.75891	1.35789	2.15679	2.24126	0.888199	1.03916	0.0554244
ENSMUSG00000114076	0	0.384886	0	0	0	0	0.128295	0	0.373901	0	#NUM!
ENSMUSG00000070291	0	0	0	0	0	0	0	0	#DIV/0!	#DIV/0!	#DIV/0!
ENSMUSG00000074589	0	0	0.188964	0	0	0	0.0629881	0	0.373901	0	#NUM!
ENSMUSG00000074580	1.11433	0.740105	0.56368	0.628862	1.02257	0.718436	0.806039	0.789956	0.940182	0.980048	-0.029076
ENSMUSG00000074582	4.21246	3.95243	5.86762	5.51703	5.16055	5.00145	4.6775	5.22634	0.425247	1.11734	0.160063
ENSMUSG00000031095	174.823	135.771	136.515	121.969	132.231	149.303	149.036	134.501	0.391962	0.90247	-0.148048
ENSMUSG00000031090	0.117627	0.0735777	0.226955	0.377106	0.257325	0.192843	0.139387	0.275758	0.125828	1.97836	0.984308
ENSMUSG00000031093	2.72959	1.28337	2.59172	1.78616	1.83524	2.11823	2.20156	1.91321	0.574495	0.869024	-0.202532
ENSMUSG00000020577	3.72754	7.54619	8.26437	10.6544	8.71117	5.20546	6.5127	8.19036	0.474392	1.2576	0.33067
ENSMUSG00000020576	0.531308	0.485729	0.972556	0.742481	0.762946	0.676737	0.663198	0.727388	0.704294	1.09679	0.133286
ENSMUSG00000020571	7.80274	8.7199	11.7038	8.54445	10.0708	7.26915	9.40883	8.62812	0.613939	0.917024	-0.124968
ENSMUSG00000020570	52.7444	50.0487	48.957	47.9064	44.4812	53.8528	50.5834	48.7468	0.568572	0.963692	-0.053356
ENSMUSG00000020573	0.0791176	0	0.0148412	0.0493201	0	0.0529644	0.0313196	0.0340948	0.930013	1.08861	0.122486
ENSMUSG00000020572	0.637538	1.17918	0.866014	1.02195	0.897734	0.744259	0.894244	0.887982	0.973375	0.992998	-0.0101378
ENSMUSG00000075184	0	0.0488842	0.100524	0.0954458	0.148168	0.0128123	0.0498029	0.0854755	0.506345	1.71628	0.779282
ENSMUSG00000046836	52.3713	44.3891	44.4922	46.4629	41.998	49.6925	47.0842	46.0511	0.780077	0.978059	-0.0320066
ENSMUSG00000107327	0	0	0	0.102181	0	0	0	0.0340604	0.373901	#DIV/0!	#DIV/0!
ENSMUSG00000106025	0	0	0	0	0	0	0	0	#DIV/0!	#DIV/0!	#DIV/0!
ENSMUSG00000073753	0	0	0	0	0	0	0	0	#DIV/0!	#DIV/0!	#DIV/0!
ENSMUSG00000073755	0	0	0.0648836	0	0	0	0.0216279	0	0.373901	0	#NUM!
ENSMUSG00000106022	0	0	0	0	0	0	0	0	#DIV/0!	#DIV/0!	#DIV/0!
ENSMUSG00000039396	259.248	257.655	237.453	291.332	314.578	266.263	251.452	290.725	0.0656981	1.15618	0.209372
ENSMUSG00000039395	4.25653	4.65941	2.24481	4.9646	2.73143	2.79133	3.72025	3.49579	0.840816	0.939664	-0.0897828
ENSMUSG00000043004	0.0632731	0.235491	0.484257	0.662641	1.34357	0.174271	0.261007	0.726829	0.265808	2.78471	1.47753
ENSMUSG00000039391	0	0	0.134465	0	0	0	0.0448216	0	0.373901	0	#NUM!
ENSMUSG00000001228	56.6625	79.2741	73.4048	79.8719	76.2095	65.8347	69.7804	73.972	0.626861	1.06007	0.0841573
ENSMUSG00000001229	0	0.188014	0.0644378	0.112168	0.107155	0.109505	0.0841505	0.109609	0.668509	1.30254	0.381327
ENSMUSG00000098195	0	0	0	0.600883	0	0	0	0.200294	0.373901	#DIV/0!	#DIV/0!
ENSMUSG00000001225	0	0.00954812	0	0	0.0178095	0.0300301	0.00318271	0.0159465	0.241071	5.01037	2.32492
ENSMUSG00000095328	0	0.215645	0	0	0	0	0.0718818	0	0.373901	0	#NUM!
ENSMUSG00000034968	0.535315	0.585983	0.803334	0.889873	0.364332	0.409555	0.641544	0.554587	0.666387	0.864456	-0.210135
ENSMUSG00000095322	0	0	0	0	0	0.258562	0	0.0861873	0.373901	#DIV/0!	#DIV/0!
ENSMUSG00000095325	1.17047	1.31684	1.48814	2.18892	1.83663	1.79098	1.32515	1.93885	0.0169293	1.46312	0.549044
ENSMUSG00000046245	0	0	0.04047	0	0.0734166	0	0.01349	0.0244722	0.71436	1.8141	0.859253
ENSMUSG00000033953	54.5728	67.1419	73.4508	74.8712	67.8885	69.0273	65.0552	70.5957	0.40485	1.08517	0.117916
ENSMUSG00000086454	32.6145	28.0374	29.7781	23.574	21.8022	26.5272	30.1434	23.9678	0.0322815	0.795125	-0.330746
ENSMUSG00000031431	0.10238	0.0140088	0.0144036	0.0547038	0	0.0146865	0.0435973	0.0231301	0.575668	0.530539	-0.91447
ENSMUSG00000006215	0	0.0313706	0.0806373	0.245003	0.073142	0.0657766	0.037336	0.127974	0.224122	3.42763	1.77721
ENSMUSG00000006219	0	0	0	0	0	0.0429127	0	0.0143042	0.373901	#DIV/0!	#DIV/0!
ENSMUSG00000043008	0	0.0233354	0	0.068343	0.021763	0	0.00777846	0.0300353	0.361173	3.86135	1.9491
ENSMUSG00000081128	0	0	0	0	0	0.0625039	0	0.0208346	0.373901	#DIV/0!	#DIV/0!
ENSMUSG00000112227	0	0	0	0	0	0	0	0	#DIV/0!	#DIV/0!	#DIV/0!
ENSMUSG00000112229	0	0	0	0	0	0	0	0	#DIV/0!	#DIV/0!	#DIV/0!
ENSMUSG00000032491	0	0	0	0	0	0	0	0	#DIV/0!	#DIV/0!	#DIV/0!
ENSMUSG00000032493	0.456391	0.585725	0.797076	1.09316	0.819386	1.48097	0.613064	1.13117	0.0745454	1.84512	0.883712
ENSMUSG00000032492	0	0	0	0.040593	0.0193895	0.087185	0	0.0490558	0.0704479	#DIV/0!	#DIV/0!
ENSMUSG00000032495	0	0.048559	0	0.0316035	0.211339	0	0.0161863	0.0809809	0.393203	5.00304	2.32281
ENSMUSG00000032494	0.0211875	0	0	0	0	0	0.00706252	0	0.373901	0	#NUM!
ENSMUSG00000032497	6.92887	6.82623	7.34441	8.21056	6.7871	7.62954	7.03317	7.5424	0.313971	1.0724	0.100849
ENSMUSG00000032498	0.0209637	0.0229479	0.0471896	0.156819	0.139111	0.108262	0.0303671	0.13473	0.00319968	4.43673	2.1495
ENSMUSG00000063576	0.0783919	0.915326	2.11754	2.01056	0.880326	1.07956	1.03709	1.32348	0.698041	1.27615	0.351803
ENSMUSG00000035614	45.3166	42.6162	46.2381	40.4759	45.3906	46.5226	44.7236	44.1297	0.796109	0.98672	-0.0192872
ENSMUSG00000035615	0.959982	0.97089	1.1157	1.17084	1.24635	1.02984	1.01552	1.14901	0.174278	1.13144	0.178166
ENSMUSG00000106631	0	0	0	0	0	0	0	0	#DIV/0!	#DIV/0!	#DIV/0!
ENSMUSG00000106630	0.153463	0	0	0	0	0	0.0511545	0	0.373901	0	#NUM!
ENSMUSG00000106633	0	0	0.183901	0	0.500421	0	0.0613002	0.166807	0.584666	2.72115	1.44422
ENSMUSG00000030319	0	0	0.0456896	0	0	0	0.0152299	0	0.373901	0	#NUM!
ENSMUSG00000106634	0	0	0.034355	0.0326194	0	0	0.0114517	0.0108731	0.972529	0.949478	-0.074793
ENSMUSG00000002881	34.8905	32.6753	34.6792	29.756	22.2569	33.0432	34.0816	28.3521	0.154527	0.831886	-0.265542
ENSMUSG00000083054	0.0574496	0	0	0	0	0	0.0191499	0	0.373901	0	#NUM!
ENSMUSG00000108686	0	0	0	0.209778	0	0	0	0.0699261	0.373901	#DIV/0!	#DIV/0!
ENSMUSG00000108687	1.97322	0.996918	0	0	0.929743	0.174191	0.990046	0.367978	0.384153	0.371678	-1.42788
ENSMUSG00000111758	0	0	0.0103572	0	0	0	0.00345239	0	0.373901	0	#NUM!
ENSMUSG00000108682	0.77589	0.679464	0.174654	0.16583	0.15842	0	0.543336	0.108083	0.0884045	0.198926	-2.3297
ENSMUSG00000037610	8.50711	7.87368	6.97623	8.12314	8.28595	7.62276	7.78567	8.01062	0.668083	1.02889	0.041092
ENSMUSG00000037613	0	0	0.11047	0.0299683	0.0572583	0.193096	0.0368234	0.093441	0.415935	2.53754	1.34343
ENSMUSG00000037617	60.5644	61.8962	69.7231	67.5392	70.023	61.9153	64.0612	66.4925	0.550089	1.03795	0.0537402
ENSMUSG00000033720	0.213336	0.397629	0.363411	0.560708	0.500334	0.483035	0.324792	0.514692	0.0362926	1.58468	0.664194
ENSMUSG00000033721	1.43394	1.11396	2.70721	1.88828	2.31391	1.87918	1.7517	2.02712	0.616026	1.15723	0.210674
ENSMUSG00000033722	0.635132	0.599096	0.471494	0.469335	0.441464	0.659096	0.568574	0.523298	0.620477	0.92037	-0.119714
ENSMUSG00000049229	0	0	0.111257	0	0	0	0.0370855	0	0.373901	0	#NUM!
ENSMUSG00000033726	0.432424	0.278443	0.772989	0.788301	0.389522	0.613019	0.494619	0.596947	0.611832	1.20688	0.271288
ENSMUSG00000033728	0	0.0969201	0	0.0735914	0.0200865	0	0.0323067	0.031226	0.979255	0.966548	-0.0490865
ENSMUSG00000049225	10.243	9.99816	8.65683	12.4346	11.8789	10.3828	9.63266	11.5655	0.0698595	1.20065	0.263815
ENSMUSG00000043913	1.77186	1.74561	1.94106	1.94398	1.79682	1.15226	1.81951	1.63102	0.493982	0.896406	-0.157776
ENSMUSG00000030259	0.599609	0.52509	0.652369	0.331064	0.357079	0.481682	0.592356	0.389942	0.0270286	0.658289	-0.603206
ENSMUSG00000087679	0.313231	1.15109	1.63681	1.67366	0.753755	1.00137	1.03371	1.14293	0.829178	1.10566	0.144903
ENSMUSG00000100534	0.294055	0.247606	0	0.0241723	0.277106	0.0519169	0.180554	0.117732	0.632189	0.65206	-0.616924
ENSMUSG00000030254	18.815	24.6563	27.0451	33.4632	33.6215	24.7492	23.5055	30.6113	0.136135	1.30231	0.381068
ENSMUSG00000030256	16.9968	14.66	14.2545	11.0872	14.1195	15.8816	15.3038	13.6961	0.382527	0.894949	-0.160123
ENSMUSG00000082045	0.097634	0	0.329664	0.313008	0	0.336137	0.142433	0.216382	0.639087	1.51919	0.603301
ENSMUSG00000082044	0.199117	0.435928	0.448216	0.212786	0	0	0.361087	0.0709286	0.0544418	0.196431	-2.34791
ENSMUSG00000082047	0	0	0	0	0	0.0934809	0	0.0311603	0.373901	#DIV/0!	#DIV/0!
ENSMUSG00000082043	0	0	0	0	0	0	0	0	#DIV/0!	#DIV/0!	#DIV/0!
ENSMUSG00000095503	0	0	0	0	0	0	0	0	#DIV/0!	#DIV/0!	#DIV/0!
ENSMUSG00000082049	0	0	0	0	0	0	0	0	#DIV/0!	#DIV/0!	#DIV/0!
ENSMUSG00000108370	0	0	0	0	0	0	0	0	#DIV/0!	#DIV/0!	#DIV/0!
ENSMUSG00000093771	13.063	5.34266	8.23988	6.74977	7.62053	5.76587	8.88186	6.71205	0.401593	0.755704	-0.404107
ENSMUSG00000093770	0	0.0605094	0.12443	0	0.112864	0	0.0616466	0.0376214	0.668186	0.610277	-0.712465
ENSMUSG00000093772	0	0.0910359	0	0.177746	0.0849017	0.28632	0.0303453	0.182989	0.0806485	6.03024	2.59222
ENSMUSG00000093779	0	0	0	0	0	0	0	0	#DIV/0!	#DIV/0!	#DIV/0!
ENSMUSG00000108377	0	0.0434371	0.0446616	0.254431	0	0.136616	0.0293662	0.130349	0.249227	4.43874	2.15015
ENSMUSG00000081633	0	0	0.0648276	0	0	0	0.0216092	0	0.373901	0	#NUM!
ENSMUSG00000081636	0	0	0	0	0	0	0	0	#DIV/0!	#DIV/0!	#DIV/0!
ENSMUSG00000002228	0	0	0	0.130909	0	0	0	0.0436364	0.373901	#DIV/0!	#DIV/0!
ENSMUSG00000002227	0	0.0108457	0	0.0211761	0	0.0909634	0.00361524	0.0373799	0.290091	10.3395	3.3701
ENSMUSG00000002221	1.10339	1.65781	1.52191	1.43924	1.54058	1.22282	1.4277	1.40088	0.895285	0.981211	-0.0273654
ENSMUSG00000002222	59.6488	46.2881	55.4651	41.2236	37.8346	50.5295	53.8007	43.1959	0.124792	0.802888	-0.31673
ENSMUSG00000104606	0	0	0.173523	0	0	0	0.0578411	0	0.373901	0	#NUM!
ENSMUSG00000045038	0.0688588	0.0753764	0.0861124	0.384281	0.117162	0.158046	0.0767825	0.21983	0.160758	2.86302	1.51754
ENSMUSG00000104607	0	0	0	0.212026	0	0	0	0.0706753	0.373901	#DIV/0!	#DIV/0!
ENSMUSG00000047115	6.99167	12.72	10.8046	14.5768	15.288	11.9583	10.1721	13.941	0.127496	1.37052	0.454722
ENSMUSG00000098897	0	0	0	0.0971641	0.0928221	0.260859	0	0.150282	0.0531277	#DIV/0!	#DIV/0!
ENSMUSG00000047117	0	0	0	0	0	0	0	0	#DIV/0!	#DIV/0!	#DIV/0!
ENSMUSG00000104605	0	0	0.0300896	0	0.136464	0.153402	0.0100299	0.096622	0.155667	9.63343	3.26805
ENSMUSG00000038967	0	0	0.019768	0.0187693	0.0537917	0	0.00658933	0.024187	0.361203	3.67063	1.87603
ENSMUSG00000028358	0.706897	1.17046	0.949392	0.653852	1.21288	0.995304	0.94225	0.954013	0.958156	1.01248	0.0178981
ENSMUSG00000080942	0	0.541152	0.208652	0.066037	0	0	0.249935	0.0220123	0.225268	0.0880723	-3.50517
ENSMUSG00000080943	0.142934	0	0	0.152746	0.0972802	0	0.0476447	0.083342	0.613623	1.74924	0.806728
ENSMUSG00000080944	0.384455	0.210422	0.216354	0.616269	0.196243	0.220602	0.27041	0.344372	0.642628	1.27352	0.348816
ENSMUSG00000081099	0	0	0	0.710985	0	0.0636267	0	0.258204	0.319108	#DIV/0!	#DIV/0!
ENSMUSG00000081094	0	0	0	0	0	0	0	0	#DIV/0!	#DIV/0!	#DIV/0!
ENSMUSG00000081092	0.0549493	0.300752	0	0	0.168292	0.567543	0.118567	0.245278	0.545396	2.06869	1.04872
ENSMUSG00000025004	2.8636	4.4482	4.05177	3.9345	4.67747	3.31759	3.78786	3.97652	0.775176	1.04981	0.0701249
ENSMUSG00000093672	0	0.0195035	0	0.0190402	0.163704	0.0204471	0.00650118	0.0677304	0.274753	10.4182	3.38103
ENSMUSG00000060063	0	0	0	0	0	0	0	0	#DIV/0!	#DIV/0!	#DIV/0!
ENSMUSG00000093673	0	0	0	0	0	0	0	0	#DIV/0!	#DIV/0!	#DIV/0!
ENSMUSG00000089429	0	0	0	0	0	0	0	0	#DIV/0!	#DIV/0!	#DIV/0!
ENSMUSG00000093675	13.1344	9.65469	11.345	11.0166	9.74473	10.2532	11.378	10.3382	0.386369	0.908612	-0.138264
ENSMUSG00000053702	2.54523	2.31912	2.31062	2.08477	2.4011	2.38947	2.39165	2.29178	0.481838	0.95824	-0.0615405
ENSMUSG00000093677	1.86297	2.3248	2.05485	2.07049	2.09208	1.3683	2.08088	1.84362	0.433671	0.885983	-0.174649
ENSMUSG00000103415	0	0	0	0	0	0	0	0	#DIV/0!	#DIV/0!	#DIV/0!
ENSMUSG00000103413	0	0	0.0957522	0	0	0	0.0319174	0	0.373901	0	#NUM!
ENSMUSG00000037275	0.209859	0.422688	0.198406	0.654852	0.359928	0.125235	0.276984	0.380005	0.576546	1.37194	0.456213
ENSMUSG00000089391	0	0	0	0.234653	0	0	0	0.0782177	0.373901	#DIV/0!	#DIV/0!
ENSMUSG00000013584	5.74186	8.99824	9.41759	12.98	11.9741	8.95485	8.05257	11.303	0.124625	1.40365	0.489186
ENSMUSG00000051705	44.7372	35.7817	36.1438	42.5079	37.3328	41.8059	38.8876	40.5488	0.645543	1.04272	0.060352
ENSMUSG00000051703	0.088744	0	0	0	0	0	0.0295813	0	0.373901	0	#NUM!
ENSMUSG00000055015	0	0	0	0	0	0	0	0	#DIV/0!	#DIV/0!	#DIV/0!
ENSMUSG00000055013	0.196158	0.33594	0.50209	0.794539	0.46188	0.486533	0.344729	0.580984	0.163993	1.68534	0.753036
ENSMUSG00000081104	0	0	0	0	0	0	0	0	#DIV/0!	#DIV/0!	#DIV/0!
ENSMUSG00000074918	0	0.398375	0	0.0777822	0.204343	0	0.132792	0.0940416	0.803196	0.708188	-0.497795
ENSMUSG00000074916	0.186065	0.465546	0.209418	0.0284054	0.298496	0	0.28701	0.108967	0.244552	0.379664	-1.3972
ENSMUSG00000074913	97.1735	59.4163	68.4713	80.8757	84.6066	63.4405	75.0204	76.3076	0.926551	1.01716	0.0245443
ENSMUSG00000017686	48.7871	50.8958	57.5078	59.1995	59.5753	52.8265	52.3969	57.2004	0.232831	1.09168	0.126544
ENSMUSG00000089471	0	0	0	0	0	0	0	0	#DIV/0!	#DIV/0!	#DIV/0!
ENSMUSG00000020836	0	0	0	0	0.0376714	0	0	0.0125571	0.373901	#DIV/0!	#DIV/0!
ENSMUSG00000049295	0	0	0.191681	0	0	0	0.0638935	0	0.373901	0	#NUM!
ENSMUSG00000020830	0	0.271482	0	0	0	0	0.090494	0	0.373901	0	#NUM!
ENSMUSG00000112141	0	0	0	0	0	0	0	0	#DIV/0!	#DIV/0!	#DIV/0!
ENSMUSG00000020832	1.15125	3.02987	1.43358	2.46055	2.10053	1.32118	1.87157	1.96075	0.90121	1.04765	0.0671611
ENSMUSG00000111283	0	0	0	0	0	0	0	0	#DIV/0!	#DIV/0!	#DIV/0!
ENSMUSG00000111284	0	0	1.37119	0	0	0	0.457063	0	0.373901	0	#NUM!
ENSMUSG00000096009	0	0	0	0.248845	0	0	0	0.0829483	0.373901	#DIV/0!	#DIV/0!
ENSMUSG00000096000	0	0.649701	0	0	0	0	0.216567	0	0.373901	0	#NUM!
ENSMUSG00000096001	0	0	0	0	0	0	0	0	#DIV/0!	#DIV/0!	#DIV/0!
ENSMUSG00000055874	0	0.0474723	0	0.0463445	0	0	0.0158241	0.0154482	0.987251	0.976243	-0.0346884
ENSMUSG00000096006	0.126642	0	0.0475123	0	0	0.242226	0.0580515	0.0807421	0.810898	1.39087	0.475988
ENSMUSG00000110486	0	0	0.665172	0	0	0.452156	0.221724	0.150719	0.804215	0.679758	-0.556907
ENSMUSG00000110480	0	0	0.0847238	0	0.0768487	0	0.0282413	0.0256162	0.948415	0.907049	-0.140747
ENSMUSG00000110489	0	0	0	0	0.207365	0	0	0.0691217	0.373901	#DIV/0!	#DIV/0!
ENSMUSG00000007564	3.25915	4.0181	3.98315	5.94552	6.06633	4.64696	3.75347	5.55294	0.0253853	1.47942	0.565028
ENSMUSG00000062127	17.9195	20.4824	20.7601	20.7326	14.189	24.4738	19.7207	19.7985	0.981409	1.00395	0.005681
ENSMUSG00000025492	350.202	305.495	349.427	240.008	235.306	290.372	335.041	255.229	0.0255736	0.761783	-0.392548
ENSMUSG00000048578	1.16527	1.62989	2.08178	2.13473	1.43509	1.5177	1.62564	1.69584	0.848518	1.04318	0.060988
ENSMUSG00000048574	18.5179	25.6573	24.1943	27.5848	26.0436	23.3814	22.7898	25.67	0.3134	1.12638	0.171691
ENSMUSG00000048572	0	0	0	0	0	0.310742	0	0.103581	0.373901	#DIV/0!	#DIV/0!
ENSMUSG00000010755	0.396632	0.471124	0.636375	1.04612	0.913219	0.600448	0.501377	0.853262	0.0787292	1.70184	0.767093
ENSMUSG00000044268	0.34202	0.106969	0.109984	0.104428	0.149642	0.224288	0.186324	0.159453	0.768587	0.85578	-0.224687
ENSMUSG00000044265	0	0.0536261	0.0275689	0	0	0	0.027065	0	0.155362	0	#NUM!
ENSMUSG00000110159	0.505834	0.144447	0	0.0705074	0	0.0504782	0.21676	0.0403286	0.30999	0.186052	-2.42623
ENSMUSG00000110151	8.45064	7.60954	9.23006	8.15122	9.61743	8.11261	8.43008	8.62709	0.786843	1.02337	0.0333275
ENSMUSG00000110156	2.65143	1.72761	3.83683	1.34926	4.31802	1.88364	2.73863	2.51697	0.849978	0.919064	-0.121762
ENSMUSG00000032939	6.70769	9.01395	8.03425	11.3379	11.0844	8.91088	7.91863	10.4444	0.0684383	1.31897	0.399408
ENSMUSG00000043079	0	0.0191373	0	0.0996408	0.0297463	0.0334386	0.0063791	0.0542752	0.112132	8.50829	3.08887
ENSMUSG00000032932	0.697485	0.918267	0.848676	0.654712	1.58769	1.13576	0.821476	1.12606	0.333473	1.37077	0.454987
ENSMUSG00000032936	0	0	0	0	0	0	0	0	#DIV/0!	#DIV/0!	#DIV/0!
ENSMUSG00000032937	0.400821	0.0292506	0.0300751	0.228445	0.300076	0.122663	0.153382	0.217061	0.659469	1.41517	0.500972
ENSMUSG00000065111	2.07678	0	0	0	0	0	0.692259	0	0.373901	0	#NUM!
ENSMUSG00000065118	0.437431	0	0	0	0	0	0.14581	0	0.373901	0	#NUM!
ENSMUSG00000048938	0	0	0	0	0	0	0	0	#DIV/0!	#DIV/0!	#DIV/0!
ENSMUSG00000038618	0	0	0	0	0.0263298	0	0	0.00877659	0.373901	#DIV/0!	#DIV/0!
ENSMUSG00000043073	0	0.459074	0.0314676	0.41829	0.142713	0.160428	0.163514	0.240477	0.679042	1.47068	0.556486
ENSMUSG00000016758	6.48029	9.60868	11.0067	10.2618	10.8858	6.76076	9.0319	9.30278	0.890925	1.02999	0.042632
ENSMUSG00000016756	0.0521142	0.0456375	0.058655	0.0167075	0.0319218	0.017942	0.0521356	0.0221904	0.00826332	0.425629	-1.23233
ENSMUSG00000016757	0	0.0151651	0	0	0.0141432	0	0.00505503	0.00471441	0.96306	0.932618	-0.100642
ENSMUSG00000114673	0	0.139158	0	0.135852	0.389343	0.14589	0.046386	0.223695	0.135309	4.82247	2.26977
ENSMUSG00000059824	0	0	0	0	0	0	0	0	#DIV/0!	#DIV/0!	#DIV/0!
ENSMUSG00000059821	0	0	0	0	0	0	0	0	#DIV/0!	#DIV/0!	#DIV/0!
ENSMUSG00000059820	10.7432	11.3944	11.269	11.5923	11.0423	12.7963	11.1356	11.8103	0.290942	1.06059	0.0848719
ENSMUSG00000108308	0.0662142	0	0	0	0	0	0.0220714	0	0.373901	0	#NUM!
ENSMUSG00000050965	0.0247125	0.0270516	0	0.0198067	0.0189216	0.085081	0.0172547	0.0412698	0.365586	2.3918	1.25809
ENSMUSG00000050967	0.00912063	0.0299517	0.0205307	0	0	0	0.0198677	0	0.0299648	0	#NUM!
ENSMUSG00000050966	2.82217	2.95233	3.42674	3.32789	2.62566	3.73334	3.06708	3.22897	0.685947	1.05278	0.0742061
ENSMUSG00000105156	61.7472	44.7872	38.6564	41.9181	68.2105	46.5232	48.3969	52.2173	0.737919	1.07894	0.109611
ENSMUSG00000105150	0	0	0	0	0	0	0	0	#DIV/0!	#DIV/0!	#DIV/0!
ENSMUSG00000105153	300.222	215.756	300.256	220.958	195.724	231.573	272.078	216.085	0.136374	0.794202	-0.332422
ENSMUSG00000054051	3.44325	5.16274	4.42479	5.11762	4.10105	4.95831	4.34359	4.72566	0.552328	1.08796	0.121627
ENSMUSG00000054057	0	0	0	0	0	0.0377466	0	0.0125822	0.373901	#DIV/0!	#DIV/0!
ENSMUSG00000096910	286.349	324.368	289.957	290.675	308.986	298.803	300.225	299.488	0.958246	0.997546	-0.00354433
ENSMUSG00000096911	0.0662142	0.217445	0.149049	0.235865	0.112663	0.177306	0.144236	0.175278	0.611165	1.21521	0.281211
ENSMUSG00000096916	0.874365	1.88465	3.29726	1.32933	1.31594	1.54135	2.01876	1.39554	0.427486	0.691288	-0.532642
ENSMUSG00000096917	107.912	71.0819	93.0976	72.217	59.3493	72.1934	90.6971	67.9199	0.119318	0.748865	-0.417222
ENSMUSG00000028309	20.6878	26.2172	25.8152	24.9997	26.1393	21.2834	24.2401	24.1408	0.967726	0.995905	-0.00592026
ENSMUSG00000038936	0.0808108	0	0	0.0392537	0.194998	0.10117	0.0269369	0.111807	0.182462	4.1507	2.05335
ENSMUSG00000107460	0.0201867	0.0220974	0.0681608	0	0	0.162165	0.036815	0.054055	0.774654	1.46829	0.554136
ENSMUSG00000038930	0.182905	0.0308026	0.190025	0.0902124	0.12209	0.0968783	0.134577	0.10306	0.582897	0.765806	-0.384949
ENSMUSG00000038932	1.57923	0.998807	0.829469	0.450036	0.55532	1.75193	1.13583	0.919094	0.672014	0.809179	-0.305469
ENSMUSG00000086835	0	0	0	0.69121	0.220107	0	0	0.303772	0.21047	#DIV/0!	#DIV/0!
ENSMUSG00000086837	0	0	0	0	0	0	0	0	#DIV/0!	#DIV/0!	#DIV/0!
ENSMUSG00000038092	0	0	0	0	0	0	0	0	#DIV/0!	#DIV/0!	#DIV/0!
ENSMUSG00000038095	1.09251	1.75727	1.92287	1.53682	1.49091	1.67277	1.59088	1.56683	0.930625	0.984883	-0.0219764
ENSMUSG00000038094	0.419105	0	0	0.0667048	0.0364137	0.0204668	0.139702	0.0411951	0.521477	0.294879	-1.76181
ENSMUSG00000021549	24.7487	21.035	20.8421	16.8207	18.6259	22.2355	22.2086	19.2274	0.217187	0.865762	-0.207957
ENSMUSG00000021548	2.5943	2.13478	2.01373	2.50471	2.22839	2.09433	2.2476	2.27581	0.901575	1.01255	0.0179929
ENSMUSG00000030649	0.538207	1.02512	0.642102	0.920244	0.505495	0.432356	0.735143	0.619365	0.614223	0.84251	-0.247235
ENSMUSG00000030647	7.9573	9.35569	8.37552	9.05469	6.84483	10.062	8.56284	8.65383	0.934267	1.01063	0.0152498
ENSMUSG00000030643	0.409077	0.201824	0.239937	0.197029	0.123522	0.370278	0.283612	0.230276	0.611637	0.811941	-0.300553
ENSMUSG00000030641	53.3028	45.9622	49.825	53.7064	52.7312	47.0836	49.6967	51.1737	0.643872	1.02972	0.0422536
ENSMUSG00000102764	0	0	0	0	0	0	0	0	#DIV/0!	#DIV/0!	#DIV/0!
ENSMUSG00000074139	0	0	0	0	0	0	0	0	#DIV/0!	#DIV/0!	#DIV/0!
ENSMUSG00000024118	0.435545	0.0238385	0.196084	0.0232722	0.111161	0.224926	0.218489	0.119786	0.49887	0.548249	-0.867097
ENSMUSG00000074136	0.102356	0.196077	0.244805	0.656294	0.274298	0.337711	0.18108	0.422768	0.12612	2.33471	1.22324
ENSMUSG00000024114	0	0.0705476	0	0	0	0	0.0235159	0	0.373901	0	#NUM!
ENSMUSG00000024112	0.0227609	0.0311441	0.064044	0.0121617	0.0987549	0.0195905	0.0393164	0.0435023	0.897264	1.10647	0.145964
ENSMUSG00000079559	0	0	0	0	0	0.149657	0	0.0498858	0.373901	#DIV/0!	#DIV/0!
ENSMUSG00000079555	375.745	310.627	331.4	295.655	332.037	301.23	339.257	309.641	0.254662	0.912703	-0.131783
ENSMUSG00000079554	0.0288791	0	0	0	0	0	0.00962636	0	0.373901	0	#NUM!
ENSMUSG00000079557	0.555815	0.973479	0.542165	0.78206	0.49177	0.393346	0.690486	0.555725	0.503311	0.804832	-0.31324
ENSMUSG00000079550	0	0	0	0	0	0	0	0	#DIV/0!	#DIV/0!	#DIV/0!
ENSMUSG00000045822	33.9518	43.3184	46.479	55.3773	52.4629	42.2594	41.2498	50.0332	0.183848	1.21293	0.2785
ENSMUSG00000006050	0.842083	1.45409	1.73536	1.1914	1.86465	1.6061	1.34384	1.55405	0.557171	1.15642	0.209669
ENSMUSG00000045827	1.06528	2.15818	0.823184	1.86903	2.27247	2.08012	1.34888	2.07388	0.164648	1.53748	0.620564
ENSMUSG00000021895	2.50342	2.57917	2.08559	2.13759	2.3678	2.43637	2.38939	2.31392	0.693517	0.968413	-0.0463056
ENSMUSG00000006058	0	0.227165	0.140141	0.0443536	0.0211858	0.119077	0.122435	0.0615389	0.448003	0.502624	-0.992448
ENSMUSG00000021891	9.53262	9.61109	11.8841	10.65	8.66081	9.99755	10.3426	9.76947	0.585699	0.944585	-0.0822472
ENSMUSG00000021890	2.41196	0.932699	1.51963	1.65298	1.53897	1.68486	1.62143	1.6256	0.992759	1.00257	0.00370899
ENSMUSG00000021893	25.6113	21.1358	21.5598	18.3382	18.2018	23.209	22.769	19.9163	0.260562	0.874714	-0.193117
ENSMUSG00000021892	0	0.190394	0.0391523	0.0929356	0.230835	0.119763	0.0765156	0.147845	0.376578	1.93222	0.950256
ENSMUSG00000102404	0	0	0.293703	0	0	0.399294	0.0979011	0.133098	0.841725	1.35952	0.443093
ENSMUSG00000097027	3.67223	2.94133	3.07465	3.94825	3.33748	3.67466	3.2294	3.65346	0.212083	1.13131	0.177996
ENSMUSG00000036721	1.12151	0.61991	1.53722	1.1629	0.861541	0.662644	1.09288	0.895695	0.549984	0.819572	-0.287057
ENSMUSG00000031112	0	0	0	0.033789	0	0	0	0.011263	0.373901	#DIV/0!	#DIV/0!
ENSMUSG00000031119	0.481983	0.596421	0.849092	0.403097	0.620413	0.432883	0.642499	0.485464	0.287214	0.755588	-0.404328
ENSMUSG00000043301	0	0	0.0215348	0	0	0	0.00717825	0	0.373901	0	#NUM!
ENSMUSG00000043300	0.575261	1.37936	1.54157	2.04917	2.04149	2.42064	1.1654	2.17043	0.0361206	1.86239	0.897158
ENSMUSG00000006589	0.48158	0.225927	0.85175	0.330839	0.491641	0.986904	0.519752	0.603128	0.771496	1.16041	0.21464
ENSMUSG00000045790	0.133543	0.219274	0.131515	0.392452	0.187457	0.191569	0.161444	0.257159	0.263187	1.59287	0.671628
ENSMUSG00000045795	8.93828	9.80344	9.23324	8.89761	9.23215	9.29411	9.32499	9.14129	0.550605	0.980301	-0.0287038
ENSMUSG00000006586	18.2248	20.1408	18.3438	20.7662	17.6079	21.6679	18.9031	20.014	0.465391	1.05877	0.0823844
ENSMUSG00000006587	0.136496	0.373538	0.153627	0.692861	0.836084	0.43077	0.22122	0.653238	0.0375867	2.95289	1.56213
ENSMUSG00000095531	0	0	0	0	0	0	0	0	#DIV/0!	#DIV/0!	#DIV/0!
ENSMUSG00000083927	0	0	0	0.17828	0	0	0	0.0594267	0.373901	#DIV/0!	#DIV/0!
ENSMUSG00000083921	0	1.77697	0	0	0	0	0.592325	0	0.373901	0	#NUM!
ENSMUSG00000001588	0	0	0	0	0.0348797	0	0	0.0116266	0.373901	#DIV/0!	#DIV/0!
ENSMUSG00000083923	0	0	0	0.0563257	0	0.0604877	0	0.0389378	0.116621	#DIV/0!	#DIV/0!
ENSMUSG00000083922	0	0	0.155152	0	0	0	0.0517173	0	0.373901	0	#NUM!
ENSMUSG00000106518	0	0	0	0	0	0	0	0	#DIV/0!	#DIV/0!	#DIV/0!
ENSMUSG00000080298	0.339087	0.123727	1.27215	0.422758	0.750037	0.583709	0.578322	0.585501	0.985244	1.01241	0.0178004
ENSMUSG00000103753	0	0	0	0	0.148857	0	0	0.0496188	0.373901	#DIV/0!	#DIV/0!
ENSMUSG00000103756	0	0	0	0	0	0	0	0	#DIV/0!	#DIV/0!	#DIV/0!
ENSMUSG00000023439	0	0	0	0	0.064644	0	0	0.021548	0.373901	#DIV/0!	#DIV/0!
ENSMUSG00000026260	0.850568	1.05887	1.08872	1.03371	0.936442	0.612467	0.999385	0.860874	0.401553	0.861404	-0.215238
ENSMUSG00000069439	0.622451	0	0	0	0	0	0.207484	0	0.373901	0	#NUM!
ENSMUSG00000026269	0	0.0192707	0.00660465	0.13169	0.00599074	0	0.00862512	0.0458937	0.437971	5.32093	2.41168
ENSMUSG00000052544	2.70542	2.10279	2.71128	2.99675	2.84391	3.89868	2.5065	3.24645	0.127763	1.29521	0.373189
ENSMUSG00000077256	0	0	0	0	0.429654	0	0	0.143218	0.373901	#DIV/0!	#DIV/0!
ENSMUSG00000028978	0.0672238	0.0588693	0.0453966	0	0.0411769	0	0.0571632	0.0137256	0.0453979	0.240113	-2.05821
ENSMUSG00000026401	0.265331	0.471974	1.00788	0.602533	0.880342	1.14186	0.58173	0.874913	0.3395	1.50398	0.588789
ENSMUSG00000091071	0	0	0	0	0	0	0	0	#DIV/0!	#DIV/0!	#DIV/0!
ENSMUSG00000054863	0.474634	0.0236163	0	0.0461105	0.022025	0.173312	0.166083	0.0804824	0.623936	0.48459	-1.04516
ENSMUSG00000091076	0	0	0	0	0	0	0	0	#DIV/0!	#DIV/0!	#DIV/0!
ENSMUSG00000100336	0	0	0.0927	0	0	0	0.0309	0	0.373901	0	#NUM!
ENSMUSG00000100337	0	0	0	0.722229	0	0.0775596	0	0.266596	0.308898	#DIV/0!	#DIV/0!
ENSMUSG00000100335	4.67821	3.57123	4.39935	5.03224	6.15845	5.12151	4.21626	5.4374	0.0677206	1.28963	0.366952
ENSMUSG00000105971	0	0	0	0	0	0	0	0	#DIV/0!	#DIV/0!	#DIV/0!
ENSMUSG00000105970	0	0	0	0	0	0	0	0	#DIV/0!	#DIV/0!	#DIV/0!
ENSMUSG00000105977	1.43365	0.588503	0.806789	0.383015	0.914747	0.822632	0.942979	0.706798	0.477594	0.749537	-0.415928
ENSMUSG00000105976	0	0	0	0	0	0	0	0	#DIV/0!	#DIV/0!	#DIV/0!
ENSMUSG00000105975	0	0.0308534	0	0	0	0.145557	0.0102845	0.048519	0.483773	4.7177	2.23809
ENSMUSG00000059434	12.7639	14.3227	15.6784	15.6258	16.8377	15.4274	14.255	15.9637	0.146615	1.11986	0.163321
ENSMUSG00000025794	5.92214	6.15118	6.32457	7.98276	7.59168	9.22908	6.13263	8.26784	0.0135947	1.34817	0.431003
ENSMUSG00000025795	8.00055	7.80415	8.02414	12.0721	8.98298	8.71494	7.94295	9.92333	0.140461	1.24933	0.321149
ENSMUSG00000025792	0	0.0352023	0	0.051549	0	0	0.0117341	0.017183	0.806351	1.46436	0.550274
ENSMUSG00000025793	0.501488	0.569286	1.00343	0.952734	0.56885	1.00182	0.691401	0.841134	0.512318	1.21656	0.282813
ENSMUSG00000025790	12.987	11.9772	13.5471	15.2657	13.9477	11.8721	12.8371	13.6951	0.474951	1.06684	0.093342
ENSMUSG00000025791	0.0190187	0	0.256869	0.0609729	0.0582482	0.371043	0.0919626	0.163422	0.618769	1.77704	0.829479
ENSMUSG00000020315	13.1802	10.826	10.7773	10.2192	9.73015	10.4313	11.5945	10.1269	0.147876	0.873421	-0.19525
ENSMUSG00000034224	0.904991	1.04279	1.41171	0.542941	0.89148	0.546619	1.11983	0.660347	0.0732576	0.589685	-0.761983
ENSMUSG00000020317	0	0	0	0	0	0	0	0	#DIV/0!	#DIV/0!	#DIV/0!
ENSMUSG00000020311	1.9086	1.06328	1.18915	1.65718	0.817661	2.19032	1.38701	1.55506	0.743155	1.12116	0.164991
ENSMUSG00000020310	0	0.0846964	0	0.0826842	0.0394947	0.0443969	0.0282321	0.0555253	0.433242	1.96674	0.975807
ENSMUSG00000020312	0	0	0	0	0	0	0	0	#DIV/0!	#DIV/0!	#DIV/0!
ENSMUSG00000070709	0.177346	0.0485331	0.124753	0.11845	0.233858	0.0763216	0.116877	0.142877	0.687751	1.22245	0.289773
ENSMUSG00000070708	0.337918	0.0739805	0.304264	0.0722229	0	0	0.238721	0.0240743	0.0678205	0.100847	-3.30976
ENSMUSG00000109964	0.327429	0.716841	0.245682	0.349905	0.891384	0.626267	0.429984	0.622519	0.418075	1.44777	0.533835
ENSMUSG00000070705	0.0634537	0	0	0.0339048	0.226728	0	0.0211512	0.0868775	0.422934	4.10744	2.03824
ENSMUSG00000070704	0	0	0	0	0	0	0	0	#DIV/0!	#DIV/0!	#DIV/0!
ENSMUSG00000070702	0.00889287	0	0	0	0	0	0.00296429	0	0.373901	0	#NUM!
ENSMUSG00000106717	0.0139863	0	0	0	0	0	0.00466211	0	0.373901	0	#NUM!
ENSMUSG00000106718	5.13497	8.97388	8.34809	11.7451	12.9063	8.1674	7.48565	10.9396	0.136374	1.46141	0.547363
ENSMUSG00000076666	0	0	0	0.507412	0.323159	0	0	0.276857	0.135311	#DIV/0!	#DIV/0!
ENSMUSG00000022218	0.110886	0.0202302	0.145603	0.177746	0.113202	0.127253	0.0922397	0.139401	0.326344	1.51129	0.595778
ENSMUSG00000022219	0	0	0	0	0	0	0	0	#DIV/0!	#DIV/0!	#DIV/0!
ENSMUSG00000022212	0	0.0285704	0.0440636	0.0976206	0	0	0.0242113	0.0325402	0.823628	1.34401	0.426542
ENSMUSG00000025245	5.11601	5.44211	5.60672	4.47703	4.58719	5.81973	5.38828	4.96132	0.400135	0.920761	-0.119102
ENSMUSG00000025246	0.386009	0.526025	0.691583	0.454599	0.852484	0.108487	0.534539	0.471857	0.800706	0.882736	-0.179947
ENSMUSG00000025240	9.28868	8.85011	9.9694	8.9575	10.2565	10.1993	9.3694	9.80443	0.461324	1.04643	0.065478
ENSMUSG00000022217	0	0	0	0	0	0.103455	0	0.0344849	0.373901	#DIV/0!	#DIV/0!
ENSMUSG00000022214	0.254707	0.293887	0.309919	0.507601	0.253001	0.252804	0.286171	0.337802	0.582595	1.18042	0.239299
ENSMUSG00000025243	0.514025	0.249288	0.278285	0.146019	0.20592	0.156809	0.347199	0.169583	0.107317	0.48843	-1.03377
ENSMUSG00000074284	0	0	0	0.0404961	0.0773729	0.0869768	0	0.0682819	0.00852402	#DIV/0!	#DIV/0!
ENSMUSG00000019579	0.900061	0.246313	0.168838	0.267179	0.306288	0.286922	0.438404	0.286796	0.549408	0.654183	-0.612234
ENSMUSG00000074283	7.92001	6.2015	5.92847	7.77525	9.22672	7.06687	6.68333	8.02294	0.206855	1.20044	0.263566
ENSMUSG00000074280	1.22245	0.892107	0.764379	0.435457	0.554663	0.779389	0.959647	0.589836	0.0948095	0.614639	-0.702189
ENSMUSG00000074281	0	0	0.025636	0.0973633	0	0	0.00854533	0.0324544	0.515558	3.79791	1.92521
ENSMUSG00000069301	0	0	0	0	0	0	0	0	#DIV/0!	#DIV/0!	#DIV/0!
ENSMUSG00000069300	0	0.131343	0.270092	0	0.244986	0	0.133812	0.0816621	0.668186	0.610277	-0.712465
ENSMUSG00000069305	0	0	0	0	0	0.29653	0	0.0988434	0.373901	#DIV/0!	#DIV/0!
ENSMUSG00000041607	0.0264447	0.0289478	0.0297637	0.0706501	0.256473	0.12898	0.0283854	0.152034	0.0873317	5.35608	2.42118
ENSMUSG00000024283	1.42565	1.38719	1.39483	1.40402	1.55056	1.89273	1.40256	1.61577	0.2161	1.15202	0.204163
ENSMUSG00000105873	0.0578083	0	0	0.18533	0.059016	0.530731	0.0192694	0.258359	0.168205	13.4077	3.74499
ENSMUSG00000105870	0	0.808133	0	0	0	0	0.269378	0	0.373901	0	#NUM!
ENSMUSG00000024287	147.293	125.915	136.406	121.707	126.449	127.144	136.538	125.1	0.148619	0.916228	-0.126222
ENSMUSG00000062727	0.11671	0.766538	0.262715	0.124721	0.357443	0.133937	0.381987	0.205367	0.449719	0.537628	-0.89532
ENSMUSG00000062729	0	0	0	0.0657445	0	0	0	0.0219148	0.373901	#DIV/0!	#DIV/0!
ENSMUSG00000092187	0.162914	0	0	0	0	0	0.0543047	0	0.373901	0	#NUM!
ENSMUSG00000109143	0.527409	0.288665	0.296802	0.187871	0.538427	0.201753	0.370958	0.30935	0.680054	0.833922	-0.262015
ENSMUSG00000103760	0.254834	0	0	0	1.17071	1.7547	0.0849446	0.975135	0.163852	11.4797	3.52101
ENSMUSG00000109147	0	0	0	0.0200633	0.0958336	0.150821	0	0.0889058	0.0789031	#DIV/0!	#DIV/0!
ENSMUSG00000060397	0	0	0	0.0435776	0	0.0623969	0	0.0353248	0.128506	#DIV/0!	#DIV/0!
ENSMUSG00000109148	0	0	0	0	0	0	0	0	#DIV/0!	#DIV/0!	#DIV/0!
ENSMUSG00000109149	0	0	0	0.0257559	0	0.027659	0	0.017805	0.116621	#DIV/0!	#DIV/0!
ENSMUSG00000101373	127.29	130.239	93.0657	106.51	89.8694	123.641	116.865	106.674	0.54447	0.912794	-0.131638
ENSMUSG00000068149	0.824428	0.485941	0.999277	1.28765	1.23011	1.09168	0.769882	1.20314	0.0550811	1.56276	0.6441
ENSMUSG00000101376	1.29195	1.8183	0	0	0	0	1.03675	0	0.127381	0	#NUM!
ENSMUSG00000068141	2.08327	3.63183	2.51842	2.88591	4.09604	4.33881	2.7445	3.77359	0.185204	1.37496	0.459391
ENSMUSG00000019809	10.1145	7.19737	7.69046	6.40014	6.6406	8.47363	8.33412	7.17146	0.355635	0.860494	-0.216763
ENSMUSG00000019808	0	0	0.127953	0.20248	0.154746	0	0.0426509	0.119075	0.363087	2.79186	1.48123
ENSMUSG00000114229	0	0	0	0	0	0	0	0	#DIV/0!	#DIV/0!	#DIV/0!
ENSMUSG00000019804	3.22393	2.7544	2.43379	2.56292	1.64564	1.17311	2.80404	1.79389	0.0971002	0.639752	-0.644415
ENSMUSG00000019806	5.38864	4.52321	5.11986	3.77017	3.21315	4.51325	5.01057	3.83219	0.0607709	0.764822	-0.386805
ENSMUSG00000019803	36.7065	31.0041	29.216	34.9549	32.5829	31.7997	32.3089	33.1125	0.75933	1.02487	0.0354448
ENSMUSG00000019802	5.07046	5.10054	5.30124	5.68201	5.18929	5.28925	5.15741	5.38685	0.24123	1.04449	0.0627955
ENSMUSG00000062896	0	0	0	0	0	0	0	0	#DIV/0!	#DIV/0!	#DIV/0!
ENSMUSG00000104476	0	0	0	0	0	0	0	0	#DIV/0!	#DIV/0!	#DIV/0!
ENSMUSG00000104479	0.583595	0.417699	0.656841	0.335815	0.412468	0	0.552711	0.249428	0.104771	0.45128	-1.14791
ENSMUSG00000038563	6.14654	7.83185	7.22642	9.66444	8.28333	7.30093	7.06827	8.41623	0.185609	1.19071	0.251818
ENSMUSG00000038567	0	0	0	0.0667048	0.063724	0.0179084	0	0.0494457	0.03515	#DIV/0!	#DIV/0!
ENSMUSG00000038564	0	0	0.14174	0.0358877	0.034284	0.0578093	0.0472466	0.0426603	0.928255	0.902929	-0.147316
ENSMUSG00000038569	0.089976	0.168844	0.318273	0.0274721	0.275567	0.383527	0.192364	0.228855	0.784634	1.1897	0.250595
ENSMUSG00000035270	0.107813	0.0458958	0.0943791	0.0128016	0.152869	0.0618637	0.0826961	0.0758447	0.886701	0.91715	-0.12477
ENSMUSG00000070319	0.812026	3.00382	1.57576	0.89769	2.28687	1.09256	1.7972	1.42571	0.656857	0.793292	-0.334076
ENSMUSG00000070315	0	0	0.0105015	0	0	0	0.00350051	0	0.373901	0	#NUM!
ENSMUSG00000070313	0.472128	0.0738308	0.75912	0	0.206568	0.490217	0.435026	0.232262	0.453169	0.533902	-0.905352
ENSMUSG00000035273	10.0016	10.2737	14.12	14.0313	15.5658	11.768	11.4651	13.7884	0.2499	1.20264	0.266207
ENSMUSG00000027556	0	0.0974551	0.801618	0.856259	0.363553	0.817359	0.299691	0.679057	0.271918	2.26586	1.18006
ENSMUSG00000105852	0	0	0	0	0	0	0	0	#DIV/0!	#DIV/0!	#DIV/0!
ENSMUSG00000035277	0.0759104	0.0138492	0.0142396	0.0946415	0.335817	0	0.0346664	0.143486	0.346465	4.13905	2.0493
ENSMUSG00000113790	0	0	0	0	0	0	0	0	#DIV/0!	#DIV/0!	#DIV/0!
ENSMUSG00000113793	0.272322	0	0	0.436524	0	1.25008	0.0907741	0.562201	0.279696	6.19341	2.63073
ENSMUSG00000113794	0	0	0	0	0.365226	0.0586513	0	0.141292	0.280187	#DIV/0!	#DIV/0!
ENSMUSG00000113796	0	0.0677571	0	0	0	0.28414	0.0225857	0.0947135	0.499963	4.19352	2.06816
ENSMUSG00000113798	0	0	0	1.41351	0	0	0	0.471169	0.373901	#DIV/0!	#DIV/0!
ENSMUSG00000113799	0.342396	0.374804	0.385369	0.3659	0.0873873	1.27704	0.367523	0.576777	0.591728	1.56936	0.650179
ENSMUSG00000112930	0	0	0	0	0	0	0	0	#DIV/0!	#DIV/0!	#DIV/0!
ENSMUSG00000085172	1.94294	1.9693	2.59176	2.30702	1.61621	2.97298	2.168	2.29874	0.783712	1.0603	0.084477
ENSMUSG00000085174	0	0	0	0	0.0865427	0	0	0.0288476	0.373901	#DIV/0!	#DIV/0!
ENSMUSG00000085175	0.313863	0	0	1.54288	1.02534	1.44077	0.104621	1.33633	0.00290266	12.7731	3.67503
ENSMUSG00000085176	8.3607	3.25238	8.86565	7.31015	7.12456	9.9913	6.82625	8.142	0.549958	1.19275	0.254291
ENSMUSG00000085177	0	0	0	0	0	0.887527	0	0.295842	0.373901	#DIV/0!	#DIV/0!
ENSMUSG00000102137	0	0	0	0.214322	0	0	0	0.0714407	0.373901	#DIV/0!	#DIV/0!
ENSMUSG00000102133	0	0	0	0	0	0	0	0	#DIV/0!	#DIV/0!	#DIV/0!
ENSMUSG00000073656	0.234122	0.768845	0.865805	0.857805	0.102434	0.0767658	0.622924	0.345668	0.438818	0.554912	-0.849668
ENSMUSG00000073650	0	0	0	0	0.076953	0	0	0.025651	0.373901	#DIV/0!	#DIV/0!
ENSMUSG00000039217	0	0.235934	0	0.403075	0	0	0.0786447	0.134358	0.738528	1.70842	0.772667
ENSMUSG00000073652	0.531361	0.0290827	0.149513	0.141959	0	0.121959	0.236652	0.0879726	0.399345	0.371738	-1.42764
ENSMUSG00000039218	11.5539	10.3827	12.0873	14.0174	12.4924	11.9299	11.3413	12.8133	0.140145	1.12979	0.176052
ENSMUSG00000039219	1.0839	1.1829	1.10568	1.1548	1.22689	1.22886	1.12416	1.20352	0.109467	1.07059	0.0984076
ENSMUSG00000073658	0	0.095918	0	0	0	0	0.0319727	0	0.373901	0	#NUM!
ENSMUSG00000090585	0.0193029	0	0	0	0	0	0.0064343	0	0.373901	0	#NUM!
ENSMUSG00000108469	0	0	0	0	0.165831	0	0	0.0552771	0.373901	#DIV/0!	#DIV/0!
ENSMUSG00000054770	0.124186	0.257817	0.221707	0.196777	0.30602	0.486522	0.201236	0.329773	0.240924	1.63873	0.712582
ENSMUSG00000091183	6.10015	9.42711	11.6755	10.7544	14.2369	10.4447	9.06758	11.812	0.246809	1.30266	0.381465
ENSMUSG00000014355	8.24964	6.19981	7.06665	7.55499	6.8611	7.34273	7.17203	7.25294	0.903787	1.01128	0.0161844
ENSMUSG00000014353	17.5363	16.994	17.1975	16.1377	15.626	16.6922	17.2426	16.152	0.0344819	0.936748	-0.0942677
ENSMUSG00000038894	0	0	0	0	0	0	0	0	#DIV/0!	#DIV/0!	#DIV/0!
ENSMUSG00000022678	4.9747	5.73018	5.71612	6.96477	5.78645	7.14124	5.47367	6.63082	0.0787766	1.2114	0.27668
ENSMUSG00000022679	7.62387	5.57982	7.73263	5.85778	6.57645	8.1049	6.97877	6.84638	0.897395	0.981029	-0.0276328
ENSMUSG00000066724	0	0.0942822	0.0969398	0.276127	0.0879292	0.197687	0.0637407	0.187248	0.122391	2.93765	1.55466
ENSMUSG00000056959	0	0.269296	0.176201	0.167299	0.205487	0	0.148499	0.124262	0.822284	0.836786	-0.25707
ENSMUSG00000066720	0	0.0847554	0	0.0413709	0.118567	0	0.0282518	0.0533125	0.605586	1.88705	0.916131
ENSMUSG00000066721	0.162142	0.0443721	0	0.0866359	0.248293	0.302372	0.0688379	0.212434	0.150459	3.086	1.62574
ENSMUSG00000056952	0.14092	0.102839	0.669672	0.401582	0.287728	0.17969	0.304477	0.289667	0.942761	0.951359	-0.0719384
ENSMUSG00000022671	0.0898928	0.0984013	0.354113	0.0960635	0.458854	0.515809	0.180802	0.356909	0.326033	1.97403	0.981143
ENSMUSG00000022672	0.535021	0.79318	0.734933	0.850869	0.88596	0.802545	0.687711	0.846458	0.12438	1.23083	0.299636
ENSMUSG00000022673	20.7262	26.6021	31.5505	38.1115	32.6475	30.9977	26.293	33.9189	0.114932	1.29004	0.367413
ENSMUSG00000022674	1.41646	0.896177	1.57961	1.13874	1.59198	1.72993	1.29741	1.48688	0.525399	1.14604	0.196653
ENSMUSG00000112477	0	0	0	0	0.055116	0	0	0.018372	0.373901	#DIV/0!	#DIV/0!
ENSMUSG00000022676	0.683823	0.688664	0.123144	0.964608	0.363016	0.565028	0.498543	0.630884	0.634801	1.26546	0.339657
ENSMUSG00000022677	28.9335	36.9438	37.7291	32.9053	38.0934	34.945	34.5355	35.3146	0.819046	1.02256	0.0321857
ENSMUSG00000061518	11.7049	8.89454	12.3683	9.71603	10.0858	9.77671	10.9892	9.85951	0.350938	0.897196	-0.156504
ENSMUSG00000069763	0.408715	0	0	0	0.0962892	0	0.136238	0.0320964	0.498184	0.23559	-2.08565
ENSMUSG00000061510	0	0.0624995	0	0	0	0	0.0208332	0	0.373901	0	#NUM!
ENSMUSG00000069769	1.9648	2.08649	2.45177	2.8243	2.69264	3.24131	2.16769	2.91942	0.0271685	1.34679	0.429523
ENSMUSG00000113728	0	0	0	0	0.0472619	0.0531283	0	0.0334634	0.117473	#DIV/0!	#DIV/0!
ENSMUSG00000055421	29.4436	28.474	30.9635	35.0182	31.2543	30.0301	29.627	32.1009	0.211872	1.0835	0.115699
ENSMUSG00000015002	6.47349	6.44992	6.63733	6.19581	6.06096	6.36856	6.52024	6.20844	0.0432198	0.952179	-0.0706946
ENSMUSG00000004896	0	0.0287663	0.0394363	0.00936097	0.0715413	0.0100527	0.0227342	0.0303183	0.765359	1.3336	0.415325
ENSMUSG00000004897	8.64341	13.97	10.9252	16.7584	13.542	15.933	11.1796	15.4111	0.0806408	1.37851	0.463107
ENSMUSG00000024539	54.2205	53.9037	47.5199	54.6179	56.0065	53.533	51.8814	54.7191	0.284283	1.0547	0.0768286
ENSMUSG00000024538	1.72795	2.97913	1.70172	1.10794	2.38147	1.68556	2.13627	1.72499	0.50317	0.80748	-0.308502
ENSMUSG00000024535	0	0	0	0.157892	0.0905016	0	0	0.0827977	0.144529	#DIV/0!	#DIV/0!
ENSMUSG00000024534	0.110567	0.645505	0.387159	0.262571	0.163044	0.521649	0.381077	0.315755	0.745537	0.828585	-0.271278
ENSMUSG00000024537	0	0.057424	0.177128	0.112119	0.589101	0	0.078184	0.23374	0.454479	2.98962	1.57996
ENSMUSG00000024533	46.4975	38.4245	42.5429	40.3859	41.1153	46.8509	42.4883	42.7841	0.928582	1.00696	0.0100081
ENSMUSG00000024532	0	0	0	0	0	0	0	0	#DIV/0!	#DIV/0!	#DIV/0!
ENSMUSG00000025171	0.400191	0.159298	0.0409471	0.388784	0.557115	0.125253	0.200145	0.357051	0.393431	1.78396	0.835082
ENSMUSG00000025176	0	0	0	0	0	0.0564444	0	0.0188148	0.373901	#DIV/0!	#DIV/0!
ENSMUSG00000068747	0.19817	0.594542	0.660866	0.3608	0.749298	0.606459	0.484526	0.572185	0.658094	1.18092	0.239909
ENSMUSG00000052336	0	0	0	0.144959	0	0.0283037	0	0.0577542	0.26286	#DIV/0!	#DIV/0!
ENSMUSG00000052337	9.93831	13.043	14.3084	16.1896	14.7019	11.7254	12.4299	14.2056	0.39056	1.14286	0.192649
ENSMUSG00000025175	0	0	0.0142137	0.0404869	0.0128926	0.0579714	0.00473791	0.0371169	0.0810547	7.83403	2.96975
ENSMUSG00000052334	2.92574	4.43742	2.61848	4.14365	3.88652	3.84304	3.32721	3.95774	0.330637	1.1895	0.250361
ENSMUSG00000021235	0.017681	0.0193545	0.159201	0.0944737	0.126353	0.0405818	0.0654122	0.0871361	0.70372	1.33211	0.413711
ENSMUSG00000021234	0.787489	0.953453	1.54435	0.841546	1.07192	1.01327	1.0951	0.97558	0.64443	0.89086	-0.166729
ENSMUSG00000021236	0.386365	0.986848	1.19068	2.04477	1.4087	1.47799	0.854631	1.64382	0.0660685	1.92343	0.94368
ENSMUSG00000033917	4.16981	6.07401	7.42776	7.43845	7.5418	5.35051	5.89053	6.77692	0.495782	1.15048	0.202233
ENSMUSG00000033916	3.68127	5.12872	5.86519	4.39379	3.31891	4.0052	4.89173	3.90597	0.239697	0.798484	-0.324665
ENSMUSG00000073139	6.96356	10.0426	13.7592	11.1978	13.699	11.3402	10.2551	12.079	0.439202	1.17785	0.236158
ENSMUSG00000033918	122.541	115.296	139.575	124.439	120.074	110.849	125.804	118.454	0.422601	0.941574	-0.0868529
ENSMUSG00000021239	0	0.0913916	0.206729	0	0.20456	0.0383252	0.0993736	0.0809618	0.842228	0.814722	-0.295621
ENSMUSG00000021238	4.61027	3.81652	4.11869	3.34608	2.80434	4.27672	4.18183	3.47571	0.221632	0.831147	-0.266824
ENSMUSG00000030359	0.0866133	0.0189623	0.126729	0.083303	0	0.168977	0.0774349	0.0840933	0.914192	1.08599	0.119007
ENSMUSG00000030357	0.178885	0.739752	0.469785	0.297367	0.568158	0.2281	0.462808	0.364542	0.636314	0.787675	-0.344328
ENSMUSG00000030351	0	0	0	0	0	0	0	0	#DIV/0!	#DIV/0!	#DIV/0!
ENSMUSG00000030352	1.96532	2.53027	3.66988	4.42719	2.89557	3.12683	2.72182	3.48319	0.332842	1.27973	0.355838
ENSMUSG00000108291	0	0	0	0	0	0	0	0	#DIV/0!	#DIV/0!	#DIV/0!
ENSMUSG00000072888	0.120376	0	0	0	0	0.0690726	0.0401255	0.0230242	0.730373	0.573805	-0.801368
ENSMUSG00000072889	24.0017	25.1388	26.8937	28.1078	25.104	24.0296	25.3448	25.7471	0.799477	1.01588	0.022723
ENSMUSG00000108290	0	0	0	0	0	0	0	0	#DIV/0!	#DIV/0!	#DIV/0!
ENSMUSG00000108293	0	0	0	0	0	0.233702	0	0.0779008	0.373901	#DIV/0!	#DIV/0!
ENSMUSG00000072884	1.12981	0.784282	1.20958	1.00123	1.54727	2.71966	1.04123	1.75605	0.243825	1.68653	0.754054
ENSMUSG00000108294	0.298676	0	0.336162	0.319179	0.304916	0	0.211613	0.208032	0.981954	0.983076	-0.0246246
ENSMUSG00000085917	0.933676	1.53308	0.52543	1.7461	1.19148	0.535748	0.997394	1.15777	0.742833	1.1608	0.215118
ENSMUSG00000085915	0	0	0	0.536047	0	0	0	0.178682	0.373901	#DIV/0!	#DIV/0!
ENSMUSG00000085912	0	0	0	0	0.0191862	0.0862706	0	0.0351523	0.250078	#DIV/0!	#DIV/0!
ENSMUSG00000085913	0	0	0	0	0	0.0790404	0	0.0263468	0.373901	#DIV/0!	#DIV/0!
ENSMUSG00000085911	0	0.724671	0	0.176864	0	0.75973	0.241557	0.312198	0.84247	1.29244	0.370097
ENSMUSG00000085918	0	0	0	0	0	0	0	0	#DIV/0!	#DIV/0!	#DIV/0!
ENSMUSG00000100180	0.218543	0.287075	0	0.140127	0.312353	0	0.168539	0.150827	0.894256	0.894905	-0.160194
ENSMUSG00000100182	0	0	0	0	0.210946	0	0	0.0703153	0.373901	#DIV/0!	#DIV/0!
ENSMUSG00000100185	0.233866	0	0	0	0	0	0.0779553	0	0.373901	0	#NUM!
ENSMUSG00000018819	3.83314	3.22043	4.1813	5.33548	4.52706	3.99233	3.74496	4.61829	0.143562	1.2332	0.302409
ENSMUSG00000086462	19.3955	18.2143	16.6443	17.2541	18.8768	19.7328	18.0847	18.6212	0.644978	1.02967	0.0421778
ENSMUSG00000086460	0	0	0.250105	0	0	0	0.0833682	0	0.373901	0	#NUM!
ENSMUSG00000041889	0	0.0251497	0	0	0	0	0.00838324	0	0.373901	0	#NUM!
ENSMUSG00000086464	0	0.34164	0	0	0	0	0.11388	0	0.373901	0	#NUM!
ENSMUSG00000041886	0	0	0.0297531	0.00706249	0	0	0.00991771	0.00235416	0.499285	0.23737	-2.07479
ENSMUSG00000086468	0.0648992	0.142084	0	0.0693543	0.198765	0.074479	0.0689944	0.114199	0.486019	1.6552	0.727004
ENSMUSG00000031403	124.103	111.471	101.156	113.563	106.548	111.651	112.243	110.587	0.823548	0.985244	-0.0214473
ENSMUSG00000041881	0.0326595	0.50051	0.330826	0.174507	0.400101	0.637165	0.287999	0.403924	0.576951	1.40252	0.488023
ENSMUSG00000031400	24.4942	22.5083	16.2609	19.9304	17.7324	16.8079	21.0878	18.1569	0.330422	0.861016	-0.215888
ENSMUSG00000043036	0.0302292	0.272996	0	0.0323043	0.146589	0.130093	0.101075	0.102995	0.984596	1.019	0.0271473
ENSMUSG00000100255	0	0	0	0	0	0	0	0	#DIV/0!	#DIV/0!	#DIV/0!
ENSMUSG00000098912	0.0120298	0.00438949	0.0451322	0.0257112	0.0450309	0.0138055	0.0205172	0.0281826	0.646099	1.37361	0.45797
ENSMUSG00000098915	0	0.198408	0.102	0.193694	0	0	0.100136	0.0645647	0.701381	0.64477	-0.633143
ENSMUSG00000039763	0.0467887	0.0682897	0	0.150001	0.78018	0.21478	0.0383595	0.381654	0.16308	9.94941	3.31461
ENSMUSG00000113769	0	0	0	0	0	0	0	0	#DIV/0!	#DIV/0!	#DIV/0!
ENSMUSG00000032000	254.633	221.201	204.131	205.184	207.971	221.733	226.655	211.629	0.392441	0.933707	-0.0989583
ENSMUSG00000078875	0.020729	0.0680731	0.0933227	0.0886078	0.0423241	0.0713664	0.0607083	0.0674328	0.802788	1.11077	0.151558
ENSMUSG00000078877	0.63004	0.758641	1.64869	0.841611	0.771842	1.40993	1.01246	1.00779	0.990763	0.995393	-0.00666128
ENSMUSG00000078876	0	0	0	0	0.139006	0	0	0.0463352	0.373901	#DIV/0!	#DIV/0!
ENSMUSG00000078870	4.67967	1.36941	4.82375	2.77278	2.29412	2.39277	3.62428	2.48656	0.373854	0.686083	-0.543544
ENSMUSG00000078872	4.51453	0.869396	2.30533	2.5909	1.40826	0.287828	2.56308	1.42899	0.416051	0.557529	-0.842881
ENSMUSG00000078879	0	0	0	0	0	0	0	0	#DIV/0!	#DIV/0!	#DIV/0!
ENSMUSG00000078878	0.711088	0.535146	0.800335	0	0.0680572	0.280518	0.68219	0.116192	0.00789957	0.170322	-2.55367
ENSMUSG00000113244	0	0	0	0	0	0	0	0	#DIV/0!	#DIV/0!	#DIV/0!
ENSMUSG00000113243	0	0.381266	0	0	0	0	0.127089	0	0.373901	0	#NUM!
ENSMUSG00000113240	0	0	1.52503	0	0	0	0.508343	0	0.373901	0	#NUM!
ENSMUSG00000015837	0.380732	0.887899	1.84449	2.03434	2.23072	1.44377	1.03771	1.90294	0.152173	1.8338	0.874836
ENSMUSG00000015839	11.6347	9.37171	9.98179	10.9476	13.058	10.3961	10.3294	11.4673	0.341858	1.11016	0.150765
ENSMUSG00000018042	0.736753	0.707445	0.814673	1.04977	0.791731	0.786171	0.752957	0.875891	0.255252	1.16327	0.218183
ENSMUSG00000027162	33.2757	33.1836	35.6127	29.4932	31.5247	30.5726	34.024	30.5302	0.0240894	0.897312	-0.156318
ENSMUSG00000018040	0.102668	0.15734	0.0231108	0.0987443	0.104813	0.235646	0.0943731	0.146401	0.429606	1.5513	0.633479
ENSMUSG00000027160	11.0294	11.619	9.20064	11.9223	10.6718	11.7145	10.6164	11.4362	0.376308	1.07722	0.107319
ENSMUSG00000027167	12.0551	15.3221	11.8344	13.5625	12.0505	13.6039	13.0705	13.0723	0.998914	1.00014	0.000197924
ENSMUSG00000027166	0.446378	0.57747	0.137019	0.173462	0.455703	0.558837	0.386955	0.396001	0.96106	1.02338	0.0333357
ENSMUSG00000027165	7.96586	4.87744	5.97709	4.22173	4.33721	5.55934	6.27346	4.70609	0.192087	0.750159	-0.414731
ENSMUSG00000027164	0.126851	0.293144	0.467975	0.14309	0.294975	0.509514	0.29599	0.31586	0.897558	1.06713	0.0937356
ENSMUSG00000027168	0.0285037	0.0832044	0.0267343	0.147225	0	0.0436148	0.0461475	0.0636133	0.731363	1.37848	0.463078
ENSMUSG00000063632	0	0.0439023	0.0451398	0.00714321	0.0887121	0.0230131	0.0296807	0.0396228	0.74938	1.33497	0.416806
ENSMUSG00000028971	0	0	0.461789	0.175383	0	0	0.15393	0.0584611	0.593139	0.379791	-1.39672
ENSMUSG00000085379	0	0.0189978	0	0	0	0	0.0063326	0	0.373901	0	#NUM!
ENSMUSG00000045411	0.0212321	0	0	0.0113448	0.0325135	0.0487323	0.00707736	0.0308635	0.139724	4.36088	2.12462
ENSMUSG00000045410	3.15924	2.0215	2.13001	2.98467	3.77057	2.92498	2.43692	3.22674	0.156535	1.32411	0.405021
ENSMUSG00000045417	0	0	0	0	0	0.134078	0	0.0446926	0.373901	#DIV/0!	#DIV/0!
ENSMUSG00000045414	128.899	93.281	99.2504	84.6772	80.8072	121.116	107.143	95.5336	0.530235	0.891643	-0.165462
ENSMUSG00000103261	0.136252	0.122031	0.292765	0	0.0885174	0.0995046	0.183683	0.062674	0.127677	0.341208	-1.55128
ENSMUSG00000103260	0.0300778	0.0329247	0	0	0	0	0.0210009	0	0.116928	0	#NUM!
ENSMUSG00000103263	0	0	0	0	0.100557	0	0	0.0335191	0.373901	#DIV/0!	#DIV/0!
ENSMUSG00000017548	466.663	381.634	394.01	343.718	346.009	442.178	414.102	377.302	0.429437	0.911132	-0.134268
ENSMUSG00000103266	0	0	0	0	0	0.236564	0	0.0788547	0.373901	#DIV/0!	#DIV/0!
ENSMUSG00000041703	0	0.0124385	0	0	0	0	0.00414618	0	0.373901	0	#NUM!
ENSMUSG00000041702	0.78996	0.565401	0.66113	0.65659	0.79957	0.557886	0.672164	0.671349	0.993613	0.998788	-0.00174994
ENSMUSG00000041700	4.03071	4.12447	3.51751	3.5895	2.35564	2.31284	3.8909	2.75266	0.0682825	0.707462	-0.499275
ENSMUSG00000041707	0.0377147	0	0	0	0	0	0.0125716	0	0.373901	0	#NUM!
ENSMUSG00000030342	6.08808	6.0098	8.80995	6.27364	5.88231	4.55386	6.96928	5.56994	0.256337	0.799213	-0.323348
ENSMUSG00000041708	2.56103	3.72376	3.15906	4.82402	3.40682	3.66641	3.14795	3.96575	0.211222	1.25979	0.33318
ENSMUSG00000030341	0.107205	0	0	0	0.0437779	0	0.0357351	0.0145926	0.613003	0.408356	-1.2921
ENSMUSG00000030346	2.55088	3.24718	4.41698	4.0088	4.12425	3.6692	3.40501	3.93408	0.399274	1.15538	0.208368
ENSMUSG00000030345	1.02629	1.61188	1.8331	2.07428	0.842743	0.051208	1.49043	0.98941	0.474834	0.663844	-0.591084
ENSMUSG00000108129	0	0	0	0	0	0	0	0	#DIV/0!	#DIV/0!	#DIV/0!
ENSMUSG00000082588	0.270994	0.667449	0.381257	0.0723991	0.207491	0.466493	0.4399	0.248794	0.312005	0.56557	-0.822221
ENSMUSG00000082585	13.6312	12.6692	13.4123	10.5359	11.8155	15.053	13.2376	12.4681	0.605708	0.941875	-0.0863922
ENSMUSG00000100769	0	0	0	0	0	0	0	0	#DIV/0!	#DIV/0!	#DIV/0!
ENSMUSG00000005864	0.0897476	0.353672	0.585867	0.671358	0.311517	0.473778	0.343096	0.485551	0.466266	1.41521	0.501011
ENSMUSG00000040078	14.6986	22.171	21.1026	18.6759	22.6857	13.8134	19.3241	18.3917	0.801314	0.95175	-0.0713458
ENSMUSG00000019027	0	0	0	0	0	0	0	0	#DIV/0!	#DIV/0!	#DIV/0!
ENSMUSG00000000131	1.17214	1.06385	1.10862	1.07717	1.17987	1.17184	1.11487	1.14296	0.570798	1.02519	0.035898
ENSMUSG00000046879	0.038247	0	0	0.0408725	0	0	0.012749	0.0136242	0.964839	1.06865	0.0957831
ENSMUSG00000000134	1.04377	0.814241	1.70814	1.76929	1.36565	0.929359	1.18872	1.35477	0.669827	1.13969	0.188636
ENSMUSG00000046876	4.39591	5.57247	4.87124	5.93075	5.19698	6.2132	4.94654	5.78031	0.141883	1.16856	0.224728
ENSMUSG00000046873	7.14145	5.99996	7.1653	5.72816	5.97731	6.33439	6.7689	6.01329	0.148489	0.88837	-0.170767
ENSMUSG00000034442	13.7651	10.2917	14.0896	12.0178	14.1057	11.9818	12.7155	12.7018	0.992682	0.998923	-0.00155488
ENSMUSG00000034445	0.150756	0.866385	0.509033	1.20829	0.615624	0.9083	0.508725	0.910737	0.20831	1.79024	0.84015
ENSMUSG00000034449	0	0	0	0.370351	0.0707602	0	0	0.147037	0.264895	#DIV/0!	#DIV/0!
ENSMUSG00000026749	0	0.0113519	0	0.0221644	0.00529348	0.0595053	0.00378396	0.0289877	0.200429	7.66069	2.93747
ENSMUSG00000041062	0.0211392	0.1157	0.142754	0.203313	0.172646	0.121298	0.0931977	0.165752	0.174109	1.7785	0.830661
ENSMUSG00000041064	0.151925	0.152446	0.170992	0.175883	0.206798	0.17435	0.158454	0.185677	0.0911134	1.1718	0.228729
ENSMUSG00000049691	0	0	0	0	0.0660237	0	0	0.0220079	0.373901	#DIV/0!	#DIV/0!
ENSMUSG00000049690	3.83826	4.9906	4.99176	4.82298	4.91212	4.05707	4.60687	4.59739	0.98488	0.997941	-0.00297352
ENSMUSG00000110329	4.07439	6.40321	6.81204	5.85362	5.97175	6.26675	5.76322	6.03071	0.771672	1.04641	0.0654528
ENSMUSG00000110320	0	0	0	0	0	0	0	0	#DIV/0!	#DIV/0!	#DIV/0!
ENSMUSG00000110324	0	0	0	0	0.154325	0	0	0.0514416	0.373901	#DIV/0!	#DIV/0!
ENSMUSG00000008496	0.68069	0.582815	0.546146	0.777831	0.646748	0.62648	0.603217	0.683687	0.265084	1.1334	0.180657
ENSMUSG00000044583	0	0	0	0	0	0	0	0	#DIV/0!	#DIV/0!	#DIV/0!
ENSMUSG00000104325	0	0	0	0	0	0	0	0	#DIV/0!	#DIV/0!	#DIV/0!
ENSMUSG00000057561	0.463109	0.232349	0.629823	0.659865	1.37895	0.664335	0.44176	0.901051	0.158445	2.03968	1.02835
ENSMUSG00000003444	0	0	0	0.139033	0.0442735	0	0	0.0611023	0.21047	#DIV/0!	#DIV/0!
ENSMUSG00000049526	0	0	0.366938	0	0	0	0.122313	0	0.373901	0	#NUM!
ENSMUSG00000050315	0	0.0138861	0.128498	0.00903749	0.129504	0.0776423	0.0474614	0.0720614	0.670203	1.51832	0.602473
ENSMUSG00000049521	0.0437087	0	0.0245972	0	0	0	0.0227686	0	0.146273	0	#NUM!
ENSMUSG00000016946	51.4746	58.6899	55.6622	61.9569	63.1053	62.3867	55.2755	62.4829	0.0272233	1.13039	0.176821
ENSMUSG00000016940	0	0.02021	0	0.0197299	0.0942412	0.0423755	0.00673668	0.0521155	0.120464	7.73609	2.9516
ENSMUSG00000011632	0.988501	3.82329	3.41187	2.32399	2.82563	1.05879	2.74122	2.06947	0.549419	0.754943	-0.40556
ENSMUSG00000092229	0	0.424517	0	0	0	0	0.141506	0	0.373901	0	#NUM!
ENSMUSG00000092224	0	0	0	0	0	0.308487	0	0.102829	0.373901	#DIV/0!	#DIV/0!
ENSMUSG00000000794	0	0	0.0478624	0.00568053	0	0.0183008	0.0159541	0.00799379	0.66117	0.501049	-0.996977
ENSMUSG00000047583	0.0864362	0.108134	0.0277956	0.145152	0.151272	0.0850242	0.074122	0.127149	0.172595	1.71541	0.778551
ENSMUSG00000000792	0	0	0	0.121654	0.0581089	0	0	0.0599211	0.163264	#DIV/0!	#DIV/0!
ENSMUSG00000000791	0	0	0	0	0	0	0	0	#DIV/0!	#DIV/0!	#DIV/0!
ENSMUSG00000092223	0.083289	0	0.281227	0.0890064	0.510174	0.191166	0.121505	0.263449	0.402696	2.16821	1.1165
ENSMUSG00000108579	0	0	0	1.15053	0.219823	2.22398	0	1.19811	0.107335	#DIV/0!	#DIV/0!
ENSMUSG00000033499	10.1932	10.8131	12.0856	12.8358	11.9808	12.2024	11.0306	12.3397	0.0996412	1.11867	0.161788
ENSMUSG00000033491	2.69381	2.78986	3.43131	4.08538	3.50759	3.29507	2.97166	3.62935	0.117594	1.22132	0.288439
ENSMUSG00000061882	0.672785	0.679264	0.698411	0.523521	0.60682	0.562205	0.683487	0.564182	0.00915886	0.825447	-0.276753
ENSMUSG00000087479	0	0	0	0	0.181712	0	0	0.0605707	0.373901	#DIV/0!	#DIV/0!
ENSMUSG00000087478	0	0	0	0	0	0	0	0	#DIV/0!	#DIV/0!	#DIV/0!
ENSMUSG00000000861	0	0	0.00474582	0.0135182	0	0	0.00158194	0.00450605	0.57344	2.84844	1.51017
ENSMUSG00000000869	0.769693	0.792984	1.01917	0.677377	2.03377	0.883307	0.860616	1.19815	0.475833	1.3922	0.477366
ENSMUSG00000087476	0	0	0	0	0	0	0	0	#DIV/0!	#DIV/0!	#DIV/0!
ENSMUSG00000087474	0	0	0.0646934	0.12285	0.0293401	0	0.0215645	0.05073	0.533559	2.35248	1.23418
ENSMUSG00000002797	257.226	273.132	238.73	254.356	252.45	257.56	256.362	254.788	0.883153	0.99386	-0.00888498
ENSMUSG00000002791	0	0.0216876	0	0	0	0	0.0072292	0	0.373901	0	#NUM!
ENSMUSG00000002799	0.478568	0.951688	0.996469	1.54278	1.35984	1.19911	0.808908	1.36724	0.0445288	1.69023	0.757222
ENSMUSG00000043659	0	0	0	0	0	0	0	0	#DIV/0!	#DIV/0!	#DIV/0!
ENSMUSG00000061887	0.869346	1.47826	1.12095	1.36197	1.09431	1.27857	1.15619	1.24495	0.670338	1.07677	0.10671
ENSMUSG00000054156	0	0	0	0.284673	0	0	0	0.094891	0.373901	#DIV/0!	#DIV/0!
ENSMUSG00000054150	0.160213	0.0876885	0.12397	0.235415	0.235117	0.034474	0.123957	0.168335	0.561229	1.35801	0.441495
ENSMUSG00000081113	0.124281	0.136045	0.699398	0.531251	1.01502	0.855758	0.319908	0.800677	0.112644	2.50283	1.32356
ENSMUSG00000081111	0	0	0	0	0.0405392	0	0	0.0135131	0.373901	#DIV/0!	#DIV/0!
ENSMUSG00000042348	4.52016	5.15561	4.7495	6.7221	7.64796	6.71095	4.80842	7.027	0.00358562	1.46139	0.547345
ENSMUSG00000042349	0.0123206	0	0.00693349	0	0	0.00706964	0.00641804	0.00235655	0.39581	0.367175	-1.44546
ENSMUSG00000007570	0	0.0382105	0.0196438	0.0186514	0.0178179	0	0.0192848	0.0121564	0.601736	0.630364	-0.665744
ENSMUSG00000038608	0.322368	0.31959	0.516858	0.474496	0.580587	0.240818	0.386272	0.431967	0.722138	1.1183	0.161303
ENSMUSG00000038602	0	0	0	0	0.0229566	0.103224	0	0.0420604	0.250078	#DIV/0!	#DIV/0!
ENSMUSG00000038600	7.11597	6.26096	7.79534	8.21329	8.53053	7.15358	7.05742	7.9658	0.209822	1.12871	0.174677
ENSMUSG00000038604	0.0811398	0.251656	0.365294	0.332387	0.345146	0.0775974	0.232697	0.25171	0.881828	1.08171	0.113312
ENSMUSG00000038605	0.0453871	0.223574	0.332043	0.145508	0.231676	0.208346	0.200334	0.195177	0.955791	0.974255	-0.0376281
ENSMUSG00000040824	0.297079	0.766538	0.812028	0.498885	0.758213	0.803622	0.625215	0.686906	0.761688	1.09867	0.135761
ENSMUSG00000040820	0.702656	1.10567	1.1492	1.49005	2.08476	1.32296	0.985842	1.63259	0.0757274	1.65603	0.727732
ENSMUSG00000040822	0	0.83701	0.397202	0.345707	0.300235	1.215	0.411404	0.620315	0.614812	1.5078	0.592446
ENSMUSG00000030432	0	0	0	0.129059	0.061646	0.0346489	0	0.0751181	0.0554751	#DIV/0!	#DIV/0!
ENSMUSG00000030435	1.08055	0.901904	0.805711	0.808307	1.10312	0.821532	0.929388	0.910988	0.890447	0.980201	-0.0288498
ENSMUSG00000040828	0.0216584	0.189667	0.560664	0.254596	0.154776	0.198843	0.25733	0.202738	0.752823	0.787855	-0.343998
ENSMUSG00000071519	0.878587	1.40563	0.38033	0.722229	0.551964	1.55119	0.888182	0.941795	0.906281	1.06036	0.0845578
ENSMUSG00000071517	2.60012	4.78999	4.85363	2.7786	2.84867	4.00282	4.08124	3.21003	0.358457	0.786532	-0.346423
ENSMUSG00000084632	0	0	0	0	0	0	0	0	#DIV/0!	#DIV/0!	#DIV/0!
ENSMUSG00000112679	0	0.180558	0	0.105761	0.134713	0.0378587	0.0601861	0.0927777	0.650588	1.54152	0.624349
ENSMUSG00000037801	0	0	0.244172	0.145971	0	0	0.0813908	0.048657	0.747334	0.59782	-0.742218
ENSMUSG00000037805	0.0709499	0.129442	0.239564	0.176914	0.217296	0.189986	0.146652	0.194732	0.397851	1.32785	0.409094
ENSMUSG00000037808	14.7366	10.6848	12.6874	11.4613	13.7198	18.674	12.7029	14.6184	0.474648	1.15079	0.202624
ENSMUSG00000036172	0.984074	1.49388	1.59868	1.00202	1.76285	1.42765	1.35888	1.3975	0.900704	1.02843	0.0404373
ENSMUSG00000112060	0	0	0	0	0	0	0	0	#DIV/0!	#DIV/0!	#DIV/0!
ENSMUSG00000109459	1.02222	0.215188	0.221253	0.042015	0.280963	0.225598	0.48622	0.182859	0.335827	0.376082	-1.41088
ENSMUSG00000010277	2.21634	3.26939	4.20726	4.02844	3.90644	4.15944	3.231	4.03144	0.239457	1.24774	0.319317
ENSMUSG00000091962	0	0	0	0.136424	0	0	0	0.0454747	0.373901	#DIV/0!	#DIV/0!
ENSMUSG00000066258	0.0288291	0.0105193	0.0108158	0	0.0490524	0.0110282	0.0167214	0.0200269	0.846834	1.19768	0.260239
ENSMUSG00000066257	0.0492498	0.161734	0	0.263153	0.150836	0.282598	0.0703279	0.232195	0.062198	3.30161	1.72317
ENSMUSG00000037033	0.165289	0.144747	0.204638	0.105981	0.101245	0.0569063	0.171558	0.0880444	0.023769	0.513204	-0.962395
ENSMUSG00000015709	0	0	0	0	0	0.0248748	0	0.00829159	0.373901	#DIV/0!	#DIV/0!
ENSMUSG00000015702	0	0	0	0.0286383	0	0	0	0.00954611	0.373901	#DIV/0!	#DIV/0!
ENSMUSG00000054630	0	0	0	0	0	0	0	0	#DIV/0!	#DIV/0!	#DIV/0!
ENSMUSG00000091223	0.209321	0.13748	0.376948	0.313166	0.213694	0.288262	0.241249	0.271707	0.71257	1.12625	0.171527
ENSMUSG00000109457	0.336689	0.368558	0.378947	0	0.343723	0	0.361398	0.114574	0.0989629	0.317031	-1.6573
ENSMUSG00000113918	0	0	0	0	0	0	0	0	#DIV/0!	#DIV/0!	#DIV/0!
ENSMUSG00000113188	0	0	0	0	0	0.0977822	0	0.0325941	0.373901	#DIV/0!	#DIV/0!
ENSMUSG00000113913	0	0	0	0.189068	0.180619	0	0	0.123229	0.116324	#DIV/0!	#DIV/0!
ENSMUSG00000113910	0	0	0	0	0	0	0	0	#DIV/0!	#DIV/0!	#DIV/0!
ENSMUSG00000113911	0.444825	0.541032	1.16819	1.74299	0.605491	1.24785	0.718017	1.19878	0.295512	1.66957	0.739475
ENSMUSG00000113914	2.61268	5.87046	8.82176	5.87795	5.89604	5.99666	5.7683	5.92355	0.93518	1.02691	0.0383158
ENSMUSG00000067649	0	0.0271119	0.0836284	0.185275	0	0.170541	0.0369134	0.118605	0.273138	3.21306	1.68395
ENSMUSG00000051008	0	0	0	0	0.357336	0	0	0.119112	0.373901	#DIV/0!	#DIV/0!
ENSMUSG00000090798	0	0.0987208	0	0.385502	0	0	0.0329069	0.128501	0.510986	3.90497	1.96531
ENSMUSG00000051000	67.0006	67.5944	83.057	105.604	102.633	78.2041	72.5507	95.4803	0.0867218	1.31605	0.396214
ENSMUSG00000090790	0	1.17511	1.20824	0.573597	0.273982	0.30799	0.794449	0.38519	0.373075	0.484852	-1.04438
ENSMUSG00000090796	0	0	0	0	0.113656	0	0	0.0378853	0.373901	#DIV/0!	#DIV/0!
ENSMUSG00000051007	0.0152914	0	0.0344212	0.0163411	0.0156109	0.0526457	0.0165709	0.0281992	0.501733	1.70173	0.767006
ENSMUSG00000090795	1.05039	0	0	0.124721	0.238296	0	0.350129	0.121006	0.555751	0.345603	-1.53281
ENSMUSG00000054986	0.139683	0.524241	0.359346	0.490462	0.713003	0.480903	0.34109	0.561456	0.1773	1.64607	0.719022
ENSMUSG00000111511	0.191813	0.551166	0.431773	0.435582	0.78328	0.71541	0.391584	0.644757	0.166627	1.64654	0.719434
ENSMUSG00000111514	0	0	0	0	0	0	0	0	#DIV/0!	#DIV/0!	#DIV/0!
ENSMUSG00000086923	0	0	0	0.144975	0	0	0	0.048325	0.373901	#DIV/0!	#DIV/0!
ENSMUSG00000111517	0.00964307	0	0	0	0	0	0.00321436	0	0.373901	0	#NUM!
ENSMUSG00000096792	0	0	0	0	0	0	0	0	#DIV/0!	#DIV/0!	#DIV/0!
ENSMUSG00000096793	0	0.0284301	0	0	0	0	0.0094767	0	0.373901	0	#NUM!
ENSMUSG00000096795	2.66642	1.68983	1.80516	2.0996	1.96484	1.5185	2.0538	1.86098	0.615523	0.906114	-0.142235
ENSMUSG00000096796	0.758701	0.276838	0.0948804	0	0	0.0967436	0.376806	0.0322479	0.161073	0.0855821	-3.54655
ENSMUSG00000096798	0	0	0	0	0	0	0	0	#DIV/0!	#DIV/0!	#DIV/0!
ENSMUSG00000076437	0.835025	0.107537	0.221136	0.524909	0.150436	0.225478	0.387899	0.300275	0.746783	0.774104	-0.3694
ENSMUSG00000022008	10.2787	11.4525	10.9719	11.0169	10.0978	11.3161	10.901	10.8103	0.864938	0.991676	-0.0120588
ENSMUSG00000076433	0	0.125128	0	0	0	0	0.0417092	0	0.373901	0	#NUM!
ENSMUSG00000025058	2.19019	1.52273	1.31581	0.980493	2.67406	1.83416	1.67624	1.82957	0.79622	1.09147	0.126275
ENSMUSG00000076431	0	0	0	0	0	0	0	0	#DIV/0!	#DIV/0!	#DIV/0!
ENSMUSG00000076430	0	0	0	0	0	0	0	0	#DIV/0!	#DIV/0!	#DIV/0!
ENSMUSG00000022003	0.618711	1.06938	0.513111	2.50553	1.19679	1.19585	0.733733	1.63272	0.127469	2.22523	1.15395
ENSMUSG00000022002	0.575355	0.0699793	1.65489	0.0683168	1.10949	0.220094	0.766743	0.465966	0.62514	0.607721	-0.718518
ENSMUSG00000025056	0	0	0.242081	0.0328359	0	0	0.0806938	0.0109453	0.439992	0.13564	-2.88215
ENSMUSG00000025051	0	0	0.389571	0	0	0	0.129857	0	0.373901	0	#NUM!
ENSMUSG00000025050	167.376	139.334	159.355	160.642	161.763	130.972	155.355	151.126	0.76269	0.972776	-0.0398204
ENSMUSG00000076439	0.130408	0.142751	0	0.383239	0.565812	0.448972	0.091053	0.466008	0.00593677	5.11798	2.35558
ENSMUSG00000069136	0	0	0	0	0	0	0	0	#DIV/0!	#DIV/0!	#DIV/0!
ENSMUSG00000069132	0.0215408	0.0471594	0.121222	0.115097	0.0439816	0.0741613	0.0633073	0.0777468	0.711126	1.22809	0.296411
ENSMUSG00000066113	1.26624	2.11011	1.9394	1.80887	2.25667	1.74279	1.77192	1.93611	0.617779	1.09266	0.127848
ENSMUSG00000066116	0.313863	0.343571	0.353255	0	0	0.540288	0.336896	0.180096	0.433994	0.534574	-0.903538
ENSMUSG00000096243	0	0	0	0	0	0	0	0	#DIV/0!	#DIV/0!	#DIV/0!
ENSMUSG00000096241	0	0	0	0.554834	0	0	0	0.184945	0.373901	#DIV/0!	#DIV/0!
ENSMUSG00000025216	0.447293	0.612037	0.377574	0.382398	0.753451	0.641647	0.478968	0.592499	0.431901	1.23703	0.306883
ENSMUSG00000027742	1.4121	1.54576	1.31183	1.23357	1.3043	1.24756	1.42323	1.26181	0.0857816	0.886585	-0.173669
ENSMUSG00000027746	2.18187	2.07198	1.88901	1.80354	2.36072	2.38623	2.04762	2.18349	0.55002	1.06636	0.0926919
ENSMUSG00000027744	0	0	0	0	0	0	0	0	#DIV/0!	#DIV/0!	#DIV/0!
ENSMUSG00000027748	3.92169	3.55847	3.87675	5.50655	4.0248	4.93713	3.78563	4.82282	0.0808446	1.27398	0.349343
ENSMUSG00000053510	5.47757	4.82067	5.806	3.70006	4.14634	5.61642	5.36808	4.48761	0.245398	0.83598	-0.258459
ENSMUSG00000056749	18.3991	34.218	33.516	40.2326	34.0118	31.877	28.711	35.3738	0.310033	1.23206	0.301076
ENSMUSG00000053519	0.922909	1.02988	1.55307	2.32681	1.20747	3.03346	1.16862	2.18925	0.145754	1.87336	0.905628
ENSMUSG00000029757	0.186631	0.170246	0.122532	0.232682	0.476324	0.232027	0.159803	0.313678	0.139375	1.96291	0.972991
ENSMUSG00000029755	0	0	0	0	0	0	0	0	#DIV/0!	#DIV/0!	#DIV/0!
ENSMUSG00000029752	0.203122	0.667042	0.594399	0.998499	0.559886	1.58511	0.488187	1.04783	0.16523	2.14637	1.1019
ENSMUSG00000074885	0	0	0	0	0	0	0	0	#DIV/0!	#DIV/0!	#DIV/0!
ENSMUSG00000029759	0.328235	0.66471	0.96052	0.333228	0.586411	0.602697	0.651155	0.507445	0.516915	0.7793	-0.359749
ENSMUSG00000069565	0.471754	0.392469	0.361055	0.342814	0.346759	0.129933	0.408426	0.273169	0.161367	0.668833	-0.580282
ENSMUSG00000022404	1.33302	4.04927	2.21298	2.24363	1.8712	2.60064	2.53176	2.23849	0.740901	0.884165	-0.177613
ENSMUSG00000097472	0	0	0	0	0	0	0	0	#DIV/0!	#DIV/0!	#DIV/0!
ENSMUSG00000097473	0	0	0	0	0	1.61915	0	0.539716	0.373901	#DIV/0!	#DIV/0!
ENSMUSG00000097471	0	0	0	0	0	0	0	0	#DIV/0!	#DIV/0!	#DIV/0!
ENSMUSG00000097474	0	0	0.0388844	0	0	0	0.0129615	0	0.373901	0	#NUM!
ENSMUSG00000022858	22.3536	24.91	23.4168	26.9871	27.6249	27.3113	23.5601	27.3078	0.00801183	1.15907	0.212964
ENSMUSG00000002428	19.7075	20.691	18.9339	24.5136	18.6657	23.4442	19.7775	22.2078	0.263187	1.12289	0.167211
ENSMUSG00000022401	1.28962	1.20292	0.83818	1.51403	1.20531	0.750415	1.11024	1.15658	0.867889	1.04174	0.0589953
ENSMUSG00000022853	0	0	0	0	0	0	0	0	#DIV/0!	#DIV/0!	#DIV/0!
ENSMUSG00000022855	0.456877	1.12189	1.904	1.58348	1.18496	1.21868	1.16092	1.32904	0.720173	1.14481	0.195114
ENSMUSG00000022856	0.490541	0.134243	1.15022	1.79107	0.584254	0	0.591669	0.791773	0.757637	1.3382	0.420296
ENSMUSG00000022857	0	0	0	0.0141959	0.0949307	0	0	0.0363755	0.285943	#DIV/0!	#DIV/0!
ENSMUSG00000086709	0	0.242279	0	0	0	2.159	0.0807596	0.719667	0.427474	8.91122	3.15562
ENSMUSG00000086704	0.934462	1.02291	0	0	0	0	0.652457	0	0.116928	0	#NUM!
ENSMUSG00000051910	0.67045	0.455106	0.750382	0.728482	0.791523	0.455631	0.625313	0.658545	0.818515	1.05315	0.0747049
ENSMUSG00000113000	0	0	0	0	0	0	0	0	#DIV/0!	#DIV/0!	#DIV/0!
ENSMUSG00000113001	0	0.105211	0	0.410846	0.392487	0	0.0350704	0.267778	0.168233	7.63544	2.93271
ENSMUSG00000113002	0	0	0	0	0	0	0	0	#DIV/0!	#DIV/0!	#DIV/0!
ENSMUSG00000033486	0.180418	0.197495	1.40451	0.62661	0.245583	0.20705	0.594142	0.359747	0.612063	0.605491	-0.723823
ENSMUSG00000113007	0	0	0	0	0.037141	0.0208756	0	0.0193389	0.146392	#DIV/0!	#DIV/0!
ENSMUSG00000055204	32.5035	24.9685	27.0779	25.8803	26.0035	29.337	28.1833	27.0736	0.681699	0.960626	-0.0579538
ENSMUSG00000058631	0	0	0	0	0	0.587053	0	0.195684	0.373901	#DIV/0!	#DIV/0!
ENSMUSG00000055202	0	0	0	0	0	0	0	0	#DIV/0!	#DIV/0!	#DIV/0!
ENSMUSG00000055200	7.48241	9.06003	11.2914	14.2499	15.1494	10.074	9.27795	13.1578	0.11267	1.41818	0.504039
ENSMUSG00000058638	3.06382	2.94013	6.56251	6.05788	4.89154	4.56935	4.18882	5.17292	0.481846	1.23493	0.304435
ENSMUSG00000022587	3.81712	2.33027	3.65177	3.48296	4.16664	2.67888	3.26638	3.44283	0.795618	1.05402	0.0759
ENSMUSG00000114541	0	0	0	0	0	0	0	0	#DIV/0!	#DIV/0!	#DIV/0!
ENSMUSG00000114542	0	0	0	0	0	0	0	0	#DIV/0!	#DIV/0!	#DIV/0!
ENSMUSG00000044807	0	0	0.0111734	0	0.0912132	0	0.00372446	0.0304044	0.432912	8.16344	3.02918
ENSMUSG00000028409	132.535	163.114	192.911	235.566	247.005	171.68	162.853	218.083	0.131595	1.33914	0.421307
ENSMUSG00000013465	0.129496	0.265787	0.364372	0.640032	0.396604	0.241492	0.253218	0.426043	0.268164	1.68251	0.750617
ENSMUSG00000028403	0.0984996	0.0937589	0.0626611	0.233405	0.153022	0.28014	0.0849732	0.222189	0.0240619	2.61481	1.38671
ENSMUSG00000028402	7.0799	9.16312	8.13941	8.89292	9.75412	8.83749	8.12748	9.16151	0.197959	1.12723	0.172778
ENSMUSG00000028405	0.92672	2.0424	2.68406	2.27117	2.13183	2.68005	1.88439	2.36102	0.4266	1.25293	0.325308
ENSMUSG00000028407	0	0	0	0	0	0	0	0	#DIV/0!	#DIV/0!	#DIV/0!
ENSMUSG00000090176	0	0	0	0	0.0324082	0	0	0.0108027	0.373901	#DIV/0!	#DIV/0!
ENSMUSG00000090173	0	0.135977	0.27962	0.0147496	0.140905	0.110877	0.138532	0.0888438	0.607371	0.641321	-0.640881
ENSMUSG00000050357	0.0607477	0.0554146	0.0227907	0.0108196	0.0516806	0.0232382	0.0463176	0.0285795	0.354186	0.617032	-0.696582
ENSMUSG00000017707	6.92975	6.778	8.6462	7.56005	8.06407	8.99861	7.45132	8.20758	0.360161	1.10149	0.139461
ENSMUSG00000065734	0	0	0	0	0	0	0	0	#DIV/0!	#DIV/0!	#DIV/0!
ENSMUSG00000065738	0	0	0	0	0	0	0	0	#DIV/0!	#DIV/0!	#DIV/0!
ENSMUSG00000023066	73.8373	73.1367	74.6993	54.6541	71.0256	59.4646	73.8911	61.7148	0.0670794	0.835212	-0.259785
ENSMUSG00000023067	0.54979	0.437693	0.618793	0.534118	0.433713	0.630944	0.535425	0.532925	0.975851	0.995331	-0.00675242
ENSMUSG00000023068	127.476	94.9102	109.919	92.4114	92.8731	120.199	110.768	101.828	0.533917	0.919287	-0.121413
ENSMUSG00000019302	0.584687	0.547271	0.467325	1.02326	0.605553	0.62237	0.533094	0.750395	0.197725	1.40762	0.493258
ENSMUSG00000018620	0	0	0	0.0541837	0	0	0	0.0180612	0.373901	#DIV/0!	#DIV/0!
ENSMUSG00000036411	0.0572011	0	0.0643803	0.0978044	0	0	0.0405272	0.0326015	0.846723	0.804435	-0.313953
ENSMUSG00000032305	0	0	0	0	0.036744	0.0206524	0	0.0191321	0.146392	#DIV/0!	#DIV/0!
ENSMUSG00000003810	2.5506	3.0227	3.33691	4.64377	3.50153	3.42746	2.97007	3.85758	0.122989	1.29882	0.377199
ENSMUSG00000059182	13.5155	15.132	14.7933	17.4594	17.5781	15.2691	14.4803	16.7689	0.0633393	1.15805	0.211696
ENSMUSG00000059183	0.835966	1.13139	1.43699	1.18572	1.56721	1.51754	1.13478	1.42349	0.242705	1.25442	0.327018
ENSMUSG00000046005	0	0	0	0	0	0	0	0	#DIV/0!	#DIV/0!	#DIV/0!
ENSMUSG00000003814	15.2001	17.948	19.4743	18.7584	19.2986	16.2484	17.5408	18.1018	0.73799	1.03198	0.0454196
ENSMUSG00000032303	0	0	0	0	0	0	0	0	#DIV/0!	#DIV/0!	#DIV/0!
ENSMUSG00000046006	0.987741	1.11045	2.37365	1.68317	1.55344	1.83817	1.49062	1.69159	0.678604	1.13483	0.182476
ENSMUSG00000046008	0	0	0	0	0	0	0	0	#DIV/0!	#DIV/0!	#DIV/0!
ENSMUSG00000032309	3.17914	2.59099	4.54451	3.34778	2.36902	3.19569	3.43821	2.97083	0.514108	0.864062	-0.210793
ENSMUSG00000032308	0	0	0	0	0	0	0	0	#DIV/0!	#DIV/0!	#DIV/0!
ENSMUSG00000086867	0	0	0	0	0.07921	0	0	0.0264033	0.373901	#DIV/0!	#DIV/0!
ENSMUSG00000067795	0	0	0	0	0	0	0	0	#DIV/0!	#DIV/0!	#DIV/0!
ENSMUSG00000086863	0.153889	0.168454	0	0	0	0.353208	0.107448	0.117736	0.940485	1.09575	0.131921
ENSMUSG00000082305	0	0.105302	0	0	0.073655	0	0.0351007	0.0245517	0.817594	0.699463	-0.51568
ENSMUSG00000047976	0	0.0127222	0.0261616	0.0620996	0.0237298	0	0.0129613	0.0286098	0.469469	2.20734	1.14231
ENSMUSG00000056987	5.80869	2.9163	4.20282	4.34053	3.14337	3.58366	4.30927	3.68918	0.531632	0.856104	-0.224141
ENSMUSG00000079065	0.873002	1.28167	1.23688	1.2622	0.943666	1.42618	1.13052	1.21068	0.697534	1.07091	0.0988359
ENSMUSG00000091625	38.6491	26.7204	28.0263	41.8269	37.3083	29.2206	31.1319	36.1186	0.398327	1.16018	0.214347
ENSMUSG00000091627	0.114073	0.374612	0	0.243808	0.465826	0.130912	0.162895	0.280182	0.473038	1.72001	0.782421
ENSMUSG00000027637	1.10295	1.3768	1.19782	1.28205	0.98771	0.954867	1.22585	1.07488	0.314593	0.876838	-0.189617
ENSMUSG00000108912	0.00941749	0	0	0	0	0	0.00313916	0	0.373901	0	#NUM!
ENSMUSG00000108913	0	0	0.559268	1.06203	0.507284	0.11405	0.186423	0.56112	0.322443	3.00993	1.58973
ENSMUSG00000108910	0	0	0	0	0	0	0	0	#DIV/0!	#DIV/0!	#DIV/0!
ENSMUSG00000108911	1.01007	1.47423	8.33682	5.03722	4.81213	8.88692	3.60704	6.24542	0.38584	1.73145	0.791983
ENSMUSG00000108917	0	0	0	0.0448732	0.128604	0.168661	0	0.114046	0.0352783	#DIV/0!	#DIV/0!
ENSMUSG00000108918	0.173968	0	0.0326337	0	0.0592008	0.0665491	0.0688672	0.0419166	0.663113	0.608659	-0.716295
ENSMUSG00000108919	0	0.0329366	0	0	0	0	0.0109789	0	0.373901	0	#NUM!
ENSMUSG00000086868	0	0	0.0369977	0	0.0335588	0.0377243	0.0123326	0.023761	0.542001	1.92669	0.946122
ENSMUSG00000010080	0	0	0	0	0	0	0	0	#DIV/0!	#DIV/0!	#DIV/0!
ENSMUSG00000110863	0	0.0469954	0.0966402	0.183515	0.0438287	0.0492689	0.0478785	0.0922044	0.454177	1.9258	0.945457
ENSMUSG00000110862	0	0	0.0951824	0.0164316	0	0.0529372	0.0317275	0.0231229	0.819783	0.728798	-0.456409
ENSMUSG00000110867	1.21098	2.3198	1.53334	1.94116	1.39081	1.38973	1.68804	1.5739	0.777194	0.932385	-0.101003
ENSMUSG00000110869	0	0	0	0	0	0	0	0	#DIV/0!	#DIV/0!	#DIV/0!
ENSMUSG00000114943	0.198524	0	0.148961	0.0353587	0.168893	0	0.115828	0.068084	0.577113	0.587801	-0.766601
ENSMUSG00000111118	3.0172	3.71137	3.32586	5.48466	5.04904	4.92612	3.35148	5.15327	0.00236734	1.53761	0.620692
ENSMUSG00000111115	0	0	0	0	0	0	0	0	#DIV/0!	#DIV/0!	#DIV/0!
ENSMUSG00000111110	0	0.0257569	0	0	0.072064	0	0.00858563	0.0240213	0.577766	2.79785	1.48432
ENSMUSG00000056770	1.03099	0.836354	1.00498	1.79036	1.39084	1.19374	0.95744	1.45831	0.0543365	1.52314	0.607046
ENSMUSG00000056771	0.473604	0.414745	0.479741	0.632643	0.483498	0.135878	0.45603	0.41734	0.807463	0.915159	-0.127906
ENSMUSG00000055980	0	0	0	0	0.0310118	0	0	0.0103373	0.373901	#DIV/0!	#DIV/0!
ENSMUSG00000096391	12.5335	7.7869	10.6752	13.0318	12.7953	19.0485	10.3319	14.9585	0.134164	1.44781	0.533869
ENSMUSG00000056328	0.00874449	0.00957217	0.00984199	0.0654133	0.00892717	0.0100353	0.00938622	0.0281252	0.371849	2.99644	1.58325
ENSMUSG00000030611	1.43233	4.75969	2.36056	4.26395	1.95837	2.40692	2.85086	2.87641	0.984253	1.00896	0.0128734
ENSMUSG00000030612	1.2956	2.66455	1.63496	1.34258	2.20444	1.35167	1.86504	1.6329	0.667249	0.875532	-0.191769
ENSMUSG00000035227	46.2356	71.3003	69.8439	70.4503	74.9742	62.9082	62.4599	69.4442	0.474273	1.11182	0.152924
ENSMUSG00000030614	0.59773	0.667136	0.791471	0.601187	0.658078	0.820463	0.685446	0.693243	0.932713	1.01138	0.0163184
ENSMUSG00000030616	8.02961	7.15384	8.79071	9.04924	9.86124	7.72402	7.99139	8.87816	0.320181	1.11097	0.151815
ENSMUSG00000027639	6.53895	6.8455	6.02711	9.09649	6.65696	6.65411	6.47052	7.46919	0.304186	1.15434	0.207069
ENSMUSG00000057614	110.789	68.0474	75.0514	52.9287	48.6097	80.2467	84.6291	60.595	0.21965	0.716007	-0.481954
ENSMUSG00000057612	1.589	0.2007	0.687857	1.17559	0.873488	1.19232	0.825851	1.08047	0.576783	1.30831	0.3877
ENSMUSG00000002416	0.0592257	0.0540263	0.0333295	0	0.0302315	0.022656	0.0488605	0.0176292	0.0604728	0.360806	-1.4707
ENSMUSG00000094701	1.20605	0.627098	0.322387	0.32221	0.492499	0.311417	0.718512	0.375375	0.266134	0.522434	-0.936678
ENSMUSG00000094700	1.14234	0	0.135338	0.192751	0.675171	0.620981	0.425892	0.496301	0.865958	1.16532	0.220726
ENSMUSG00000022842	0	0.00928853	0	0.00906786	0.0173253	0.0389516	0.00309618	0.0217816	0.118669	7.03499	2.81455
ENSMUSG00000042804	0	0	0	0	0	0	0	0	#DIV/0!	#DIV/0!	#DIV/0!
ENSMUSG00000042807	0.381886	0.507275	0.545722	0.472297	0.416147	0.585983	0.478295	0.491476	0.860399	1.02756	0.0392214
ENSMUSG00000042801	0	0	0	0.0274531	0.144245	0	0	0.0572325	0.265256	#DIV/0!	#DIV/0!
ENSMUSG00000042800	0.648487	0	0	0	0	0	0.216162	0	0.373901	0	#NUM!
ENSMUSG00000002020	0.0407286	0.163473	0.0916806	0.311925	0.256406	0.116851	0.0986274	0.228394	0.129328	2.31573	1.21146
ENSMUSG00000002028	0.00333256	0.0547198	0.0225049	0.0427359	0.0272174	0.080314	0.0268524	0.0500891	0.345626	1.86535	0.899443
ENSMUSG00000074165	2.79942	3.68006	4.27296	4.0844	4.16288	4.16616	3.58415	4.13781	0.266296	1.15448	0.207239
ENSMUSG00000093286	0	0	0	0	0	0	0	0	#DIV/0!	#DIV/0!	#DIV/0!
ENSMUSG00000093289	0	0	0	0	0	0	0	0	#DIV/0!	#DIV/0!	#DIV/0!
ENSMUSG00000109823	0	0	0	0	0.0372386	0	0	0.0124129	0.373901	#DIV/0!	#DIV/0!
ENSMUSG00000051510	0.623532	0.769223	0.70179	0.750949	1.13166	0.692855	0.698182	0.858488	0.327717	1.2296	0.298194
ENSMUSG00000051517	15.4512	23.3018	22.4627	29.606	24.6363	22.0458	20.4052	25.4293	0.206286	1.24622	0.317555
ENSMUSG00000097467	1.28462	1.32661	1.20033	1.08788	1.1135	1.44643	1.27052	1.21594	0.676034	0.957038	-0.0633523
ENSMUSG00000051515	0	0	0	0	0	0	0	0	#DIV/0!	#DIV/0!	#DIV/0!
ENSMUSG00000051518	21.8868	16.3386	28.0238	31.9725	23.0957	23.2741	22.0831	26.1141	0.418055	1.18254	0.241886
ENSMUSG00000058230	0.698446	0.93741	0.656228	1.52523	1.35787	1.24065	0.764028	1.37458	0.00711342	1.79913	0.847298
ENSMUSG00000064138	12.1093	16.5599	15.8199	18.8962	14.2448	15.1821	14.8297	16.1077	0.553424	1.08618	0.119264
ENSMUSG00000064137	0	0.707116	0	0	0.141315	0	0.235705	0.0471049	0.47653	0.199847	-2.32303
ENSMUSG00000047352	25.4368	29.1207	22.3453	40.3269	29.3379	32.0372	25.6343	33.9007	0.0978532	1.32247	0.403239
ENSMUSG00000079009	1.28597	0.879803	1.62829	0.858901	2.46156	1.03305	1.26469	1.45117	0.752412	1.14746	0.198439
ENSMUSG00000034818	0	0.0273599	0.0187541	0.0267099	0.0170109	0.0286836	0.0153713	0.0241348	0.37793	1.57012	0.650871
ENSMUSG00000079007	314.272	264.101	294.032	291.042	286.68	278.54	290.802	285.421	0.738371	0.981497	-0.0269449
ENSMUSG00000034813	2.43874	2.01349	2.20206	2.6356	1.93408	2.2453	2.2181	2.27166	0.832495	1.02415	0.0344243
ENSMUSG00000034810	0	0	0	0.0161808	0	0	0	0.00539359	0.373901	#DIV/0!	#DIV/0!
ENSMUSG00000041921	0.416316	0.120632	0.509912	0.444895	0.400013	0.0843121	0.348953	0.30974	0.821928	0.887625	-0.171977
ENSMUSG00000042292	0.227158	0.288444	0.0818138	0.456372	0.36177	0.156413	0.199139	0.324852	0.307831	1.63128	0.706008
ENSMUSG00000112357	0.348421	0.169511	0.348578	0.206855	0.0395222	0.0888558	0.288837	0.111744	0.0846279	0.386877	-1.37005
ENSMUSG00000112354	0.848408	1.18875	1.22226	0.725318	1.80155	1.12942	1.08647	1.21877	0.713731	1.12176	0.165769
ENSMUSG00000112352	0.321385	0.728739	0.645932	0.63783	0.632763	1.02744	0.565352	0.766011	0.328321	1.35493	0.438216
ENSMUSG00000040811	0	0.0344641	0	0	0	0	0.011488	0	0.373901	0	#NUM!
ENSMUSG00000017049	0	0	0	0	0.0508649	0	0	0.016955	0.373901	#DIV/0!	#DIV/0!
ENSMUSG00000112832	1.11939	0.910254	1.0799	1.26459	1.63254	1.68836	1.03651	1.5285	0.0290213	1.47465	0.560371
ENSMUSG00000112831	0.493811	0.360367	1.29684	0.351806	0.756191	0.566702	0.717006	0.558233	0.640657	0.778561	-0.361117
ENSMUSG00000112836	0	0	0.224753	0	0.0815447	0	0.0749175	0.0271816	0.581461	0.36282	-1.46268
ENSMUSG00000009575	6.26105	6.02313	5.35978	5.57021	5.37168	6.71095	5.88132	5.88428	0.995537	1.0005	0.000725108
ENSMUSG00000040856	0	0	0	0	0	0	0	0	#DIV/0!	#DIV/0!	#DIV/0!
ENSMUSG00000051890	12.3256	13.2015	15.9654	20.2685	17.0125	16.2179	13.8308	17.833	0.072888	1.28937	0.366661
ENSMUSG00000051896	0	0	0.153627	0	0	0	0.051209	0	0.373901	0	#NUM!
ENSMUSG00000074862	0	0	0	0	0	0	0	0	#DIV/0!	#DIV/0!	#DIV/0!
ENSMUSG00000022464	0	0.0307753	0.11075	0.0300442	0	0.0161321	0.047175	0.0153921	0.404424	0.326276	-1.61584
ENSMUSG00000022466	33.7993	36.0298	46.5073	39.4819	41.0552	38.6191	38.7788	39.7187	0.824989	1.02424	0.0345511
ENSMUSG00000074867	0.635034	0.630776	0.714736	0.791731	0.924429	0.715276	0.660182	0.810479	0.0880569	1.22766	0.29591
ENSMUSG00000022463	0.65698	0.682596	0.288255	0.832974	0.466083	0.370589	0.54261	0.556549	0.945035	1.02569	0.0365916
ENSMUSG00000074865	0.74213	0.886226	0.574928	0.545882	0.846189	0.730008	0.734428	0.70736	0.839702	0.963143	-0.0541779
ENSMUSG00000074868	0	0	0	0	0	0	0	0	#DIV/0!	#DIV/0!	#DIV/0!
ENSMUSG00000022469	0	0.0287936	0	0.00936983	0	0	0.00959785	0.00312328	0.556124	0.325414	-1.61965
ENSMUSG00000022468	0	0	0	0.0218423	0.0417324	0	0	0.0211916	0.1535	#DIV/0!	#DIV/0!
ENSMUSG00000019320	0.258132	0.222015	0.415043	0.275852	0.225879	0.126958	0.298397	0.209563	0.294214	0.702296	-0.50985
ENSMUSG00000048834	0	0	0.013122	0.0373771	0.0595114	0	0.00437399	0.0322961	0.19397	7.38368	2.88434
ENSMUSG00000090235	0.0477471	0.104533	0.134349	0.0510247	0.0974892	0	0.0955431	0.0495046	0.291469	0.518139	-0.948588
ENSMUSG00000090232	0	0	0	0	0	0	0	0	#DIV/0!	#DIV/0!	#DIV/0!
ENSMUSG00000111938	0	0	0	0	0	0	0	0	#DIV/0!	#DIV/0!	#DIV/0!
ENSMUSG00000104939	0.852799	0	0	0	0.124374	0	0.284266	0.0414578	0.445583	0.145842	-2.77753
ENSMUSG00000104935	0	0.0763011	0	0	0.0177899	0	0.0254337	0.00592998	0.496681	0.233154	-2.10064
ENSMUSG00000104936	0	0	0	0	0	0	0	0	#DIV/0!	#DIV/0!	#DIV/0!
ENSMUSG00000104937	0	0	0	0	0	0	0	0	#DIV/0!	#DIV/0!	#DIV/0!
ENSMUSG00000104930	0	1.53124	0.224914	0.427103	1.22405	1.14665	0.585384	0.932603	0.555656	1.59315	0.671879
ENSMUSG00000060808	0	0.180451	0	0	0	0	0.0601503	0	0.373901	0	#NUM!
ENSMUSG00000060803	9.83382	16.4682	22.1361	19.6061	16.5573	12.9698	16.146	16.3777	0.957015	1.01435	0.0205532
ENSMUSG00000060802	59.042	71.4187	86.4461	59.7814	74.0584	69.0915	72.3023	67.6438	0.630578	0.935569	-0.0960836
ENSMUSG00000026399	120.574	90.2469	96.7719	84.7999	79.3393	105.359	102.531	89.8327	0.355057	0.876151	-0.190748
ENSMUSG00000026398	2.39204	2.49475	2.74526	3.3513	2.69198	3.62054	2.54402	3.22127	0.0833928	1.26622	0.340524
ENSMUSG00000026393	2.22938	2.0529	2.33965	2.55949	2.49894	1.89291	2.20731	2.31711	0.656101	1.04975	0.07004
ENSMUSG00000026390	0.490605	0.47386	0.162406	1.26445	0.707088	0.165595	0.375623	0.712376	0.371265	1.89652	0.923352
ENSMUSG00000026395	0	0	0	0	0.0216786	0.00348135	0	0.00838665	0.280187	#DIV/0!	#DIV/0!
ENSMUSG00000111871	0	0	0	0	0	0.0347812	0	0.0115937	0.373901	#DIV/0!	#DIV/0!
ENSMUSG00000111877	10.689	11.5415	12.0306	10.7234	10.8381	11.0985	11.4204	10.8867	0.260352	0.953268	-0.0690462
ENSMUSG00000111875	0	0	0	0	0	0	0	0	#DIV/0!	#DIV/0!	#DIV/0!
ENSMUSG00000111874	1.006	0.244716	0.377422	1.19451	2.16815	0.769666	0.542714	1.37744	0.154288	2.53807	1.34373
ENSMUSG00000021285	0.448738	0.908741	1.18689	0.899141	0.73298	0.656594	0.848122	0.762905	0.72622	0.899523	-0.152768
ENSMUSG00000021286	33.4944	51.0517	52.3278	55.8405	54.5864	43.1228	45.6246	51.1832	0.488823	1.12183	0.16586
ENSMUSG00000021287	0.404027	0.950878	0.227368	0.431762	0.412468	0.556399	0.527425	0.466876	0.798909	0.8852	-0.175925
ENSMUSG00000021281	0	0	0.0125454	0	0	0	0.00418179	0	0.373901	0	#NUM!
ENSMUSG00000021282	118.83	129.052	125.456	133.785	132.015	122.367	124.446	129.389	0.346979	1.03972	0.056197
ENSMUSG00000114579	0.515447	0.877699	0.38676	0.91805	0.526215	0.591532	0.593302	0.678599	0.677509	1.14377	0.193793
ENSMUSG00000021288	0.518684	0.463187	0.337979	0.510529	0.320499	0.75189	0.43995	0.527639	0.553592	1.19932	0.262212
ENSMUSG00000109770	0.2529	0	0	0	0	0	0.0843001	0	0.373901	0	#NUM!
ENSMUSG00000104118	0	0	0	0	0.0586498	0	0	0.0195499	0.373901	#DIV/0!	#DIV/0!
ENSMUSG00000104116	0	0	0	0	0.0194094	0	0	0.00646981	0.373901	#DIV/0!	#DIV/0!
ENSMUSG00000104117	0.0799143	0.0145797	0.0599628	0.0996334	0.190362	0.0305701	0.0514856	0.106855	0.331463	2.07544	1.05342
ENSMUSG00000104114	0	0	0	0	0.0951583	0	0	0.0317194	0.373901	#DIV/0!	#DIV/0!
ENSMUSG00000047013	0.0332657	0	0	0.0444366	0	0	0.0110886	0.0148122	0.850326	1.33581	0.417711
ENSMUSG00000030757	0	0.0541514	0.0208792	0.0264324	0.0126256	0.00709639	0.0250102	0.0153848	0.597011	0.615142	-0.701008
ENSMUSG00000110248	0.423428	0.74161	0.285943	0.904989	0.691638	0.388744	0.48366	0.66179	0.426825	1.3683	0.45238
ENSMUSG00000106378	39.6036	28.1739	35.8021	27.6014	25.6278	28.9129	34.5265	27.3807	0.110259	0.793034	-0.334545
ENSMUSG00000000568	4.60808	5.59001	4.95686	4.55305	3.61695	5.3923	5.05165	4.52077	0.417512	0.894909	-0.160187
ENSMUSG00000042790	5.92112	6.36893	7.29595	9.05653	8.49903	5.43181	6.52867	7.66246	0.397313	1.17366	0.231019
ENSMUSG00000000567	0	0.0735332	0	0	0	0	0.0245111	0	0.373901	0	#NUM!
ENSMUSG00000000563	9.97396	13.7475	13.4191	12.3362	12.835	10.856	12.3802	12.0091	0.796308	0.970024	-0.0439083
ENSMUSG00000061244	4.23421	2.79814	2.18451	2.84523	2.79232	3.90278	3.07229	3.18011	0.886152	1.0351	0.0497638
ENSMUSG00000016664	66.6502	63.2226	67.1452	74.2358	61.6486	69.0545	65.6727	68.313	0.531044	1.0402	0.0568664
ENSMUSG00000061242	0	0	0	0	0	0.131996	0	0.0439986	0.373901	#DIV/0!	#DIV/0!
ENSMUSG00000097110	0	0.153954	0	0	0	0	0.0513181	0	0.373901	0	#NUM!
ENSMUSG00000097113	2.46034	1.67838	1.88622	2.81975	2.07491	1.51406	2.00831	2.13624	0.787852	1.0637	0.0890905
ENSMUSG00000097119	0.601256	0.285619	0.58734	0.994102	1.10024	0.507741	0.491405	0.86736	0.147112	1.76506	0.819718
ENSMUSG00000097118	1.51235	1.9866	1.87238	2.04715	1.64688	1.56203	1.79044	1.75202	0.861682	0.978538	-0.0312997
ENSMUSG00000105640	0.077589	0	0	0	0.07921	0.267126	0.025863	0.115445	0.342872	4.46372	2.15825
ENSMUSG00000105643	0	0	0	0	0.116525	0	0	0.0388416	0.373901	#DIV/0!	#DIV/0!
ENSMUSG00000105642	0	0	0	0.125911	0	0	0	0.0419705	0.373901	#DIV/0!	#DIV/0!
ENSMUSG00000102615	0	0	0	0	0.0138429	0	0	0.0046143	0.373901	#DIV/0!	#DIV/0!
ENSMUSG00000113743	0	0.173501	0	0.169379	0.0809049	0.909472	0.0578336	0.386585	0.288719	6.68445	2.74081
ENSMUSG00000113741	0.135994	0	0.0765314	0.217995	0.208253	0	0.070842	0.142083	0.430174	2.00563	1.00405
ENSMUSG00000113747	0.135167	0	0	0	0	0	0.0450558	0	0.373901	0	#NUM!
ENSMUSG00000003039	11.1637	9.50317	15.5571	11.5664	10.4707	11.756	12.0746	11.2644	0.683996	0.932895	-0.100213
ENSMUSG00000003038	0.0544645	0.258352	0.286068	0.194011	0.222409	0.145842	0.199628	0.187421	0.880744	0.938851	-0.0910323
ENSMUSG00000003037	3.05201	3.52288	4.10336	3.41381	2.94604	3.37986	3.55942	3.24657	0.408679	0.912107	-0.132726
ENSMUSG00000113749	0.231153	0.506064	0.60705	0.905742	0.235982	0.530546	0.448089	0.557423	0.651031	1.244	0.314988
ENSMUSG00000003033	2.54738	3.83895	2.51362	3.41213	2.3156	2.48288	2.96665	2.73687	0.699473	0.922546	-0.116307
ENSMUSG00000003032	0.255084	0.518567	0.0205071	0.292066	0.0372019	0.146369	0.26472	0.158545	0.547274	0.598918	-0.739568
ENSMUSG00000003031	1.7208	0.988596	1.717	2.26931	2.60398	2.10086	1.47546	2.32471	0.0406704	1.57558	0.655885
ENSMUSG00000038848	1.89312	2.34739	2.50784	1.11	1.67612	1.94184	2.24945	1.57599	0.0930769	0.700612	-0.513313
ENSMUSG00000038840	0.0362622	0	0	0	0	0	0.0120874	0	0.373901	0	#NUM!
ENSMUSG00000038843	0	0.0873265	0.303035	0.202473	0.111983	0	0.13012	0.104819	0.82536	0.805552	-0.311951
ENSMUSG00000038844	4.54492	5.75603	7.89105	6.30937	5.85791	6.74029	6.064	6.30252	0.825036	1.03933	0.0556602
ENSMUSG00000038845	9.62536	8.9321	11.8588	13.1433	13.3445	12.0689	10.1388	12.8523	0.0486101	1.26764	0.342144
ENSMUSG00000105397	0.832711	1.04175	0	0.635624	0.485776	2.45733	0.62482	1.19291	0.467928	1.90921	0.932973
ENSMUSG00000032127	0.483565	0.455474	1.1518	0.877289	0.562551	0.412981	0.696946	0.617607	0.779986	0.886163	-0.174357
ENSMUSG00000103563	0	0	0	0	0	0	0	0	#DIV/0!	#DIV/0!	#DIV/0!
ENSMUSG00000103560	0.0257193	0.112615	0.135087	0.0274848	0.0700177	0.0491929	0.0911405	0.0488985	0.300307	0.536517	-0.898303
ENSMUSG00000103567	0	0	0	0	0	0	0	0	#DIV/0!	#DIV/0!	#DIV/0!
ENSMUSG00000103568	0	0.144447	0	0.141015	0	0.151435	0.0481488	0.0974832	0.511696	2.02462	1.01765
ENSMUSG00000032671	0.405502	0.0739805	0.228198	0	0	0	0.235893	0	0.0694756	0	#NUM!
ENSMUSG00000021701	0.25977	0.839533	0.891043	1.00466	0.858734	0.468466	0.663449	0.777286	0.681878	1.17158	0.228459
ENSMUSG00000021700	0.21209	0.0757059	0.0363253	0.13796	0.0141209	0.291018	0.10804	0.1477	0.701203	1.36708	0.451095
ENSMUSG00000021703	0.232895	0.555402	0.243402	0.773312	0.585909	0.410454	0.3439	0.589892	0.173846	1.7153	0.778463
ENSMUSG00000021702	0.506723	0.536196	0.133075	0.234653	0.448335	0.426448	0.391998	0.369812	0.8869	0.943403	-0.084054
ENSMUSG00000021704	0.537356	0.338426	0.157413	0.117995	0.105207	0.371694	0.344398	0.198299	0.355259	0.575783	-0.796402
ENSMUSG00000021707	4.48835	4.95867	4.47868	5.87344	5.48369	3.27891	4.6419	4.87868	0.787902	1.05101	0.0717749
ENSMUSG00000021706	4.43991	6.62045	5.61517	5.47399	4.61274	5.90548	5.55851	5.33074	0.77236	0.959023	-0.0603626
ENSMUSG00000021709	4.95428	5.13214	5.0484	3.84365	4.10766	7.14713	5.04494	5.03282	0.99143	0.997596	-0.00347177
ENSMUSG00000021708	0	0	0	0	0.00613991	0	0	0.00204664	0.373901	#DIV/0!	#DIV/0!
ENSMUSG00000004069	2.95378	3.38881	2.86099	4.59823	3.37792	2.88458	3.06786	3.62024	0.359907	1.18006	0.238855
ENSMUSG00000040896	0.191225	0.0317159	0.0847857	0.0495398	0.0887363	0.0532004	0.102576	0.0638255	0.469358	0.622229	-0.684482
ENSMUSG00000040891	0	0	0	0.291445	0	0	0	0.0971482	0.373901	#DIV/0!	#DIV/0!
ENSMUSG00000030484	0.0992474	0.325924	0.642297	0.503786	0.633255	0	0.355823	0.379014	0.930333	1.06518	0.0910921
ENSMUSG00000040899	0	0	0.462472	0	0.167794	0	0.154157	0.0559313	0.581461	0.36282	-1.46268
ENSMUSG00000030486	23.6221	25.4557	20.4514	30.3273	29.1596	27.4135	23.1764	28.9668	0.0265856	1.24984	0.321745
ENSMUSG00000079324	0.191345	0.11171	0.229717	0.027264	0.0911597	0.102475	0.177591	0.0736328	0.0681496	0.414621	-1.27013
ENSMUSG00000031684	1.62978	2.02878	2.32437	2.50874	2.36059	1.553	1.99431	2.14078	0.703984	1.07344	0.102245
ENSMUSG00000036655	0.137085	0	0.0771452	0.292991	0	0.0786601	0.0714101	0.123884	0.614144	1.73482	0.794785
ENSMUSG00000031681	1.9961	2.28215	1.57763	2.12365	1.92006	2.06676	1.95196	2.03682	0.711147	1.04348	0.0613964
ENSMUSG00000031683	0.354366	0.552022	0.736324	0.94673	0.904424	0.531805	0.547571	0.79432	0.224439	1.45062	0.536674
ENSMUSG00000001964	0.220714	0.241605	0.521673	0.967047	0.225325	0.557246	0.327997	0.583206	0.339334	1.77808	0.830322
ENSMUSG00000036658	0	0.335258	0	0	0	0	0.111753	0	0.373901	0	#NUM!
ENSMUSG00000043279	0	0	0	0	0.0061108	0.0412158	0	0.0157755	0.286615	#DIV/0!	#DIV/0!
ENSMUSG00000045629	0.0489892	0.241317	0.0275689	0.222496	0.112528	0.0843307	0.105958	0.139785	0.694054	1.31924	0.399712
ENSMUSG00000045624	3.44182	3.59078	3.71997	3.3063	3.48836	3.66468	3.58419	3.48644	0.497055	0.972729	-0.0398904
ENSMUSG00000006611	0	0	0	0	0	0	0	0	#DIV/0!	#DIV/0!	#DIV/0!
ENSMUSG00000114667	0.154602	0.620531	0.464016	0.220287	0.263053	1.0054	0.41305	0.496246	0.787963	1.20142	0.264739
ENSMUSG00000039168	0.144295	0.157953	0	0.154201	0.14731	0.430547	0.10075	0.244019	0.248221	2.42204	1.27622
ENSMUSG00000039164	0	0.392335	0.053786	0.140439	0.0365899	0.178237	0.148707	0.118422	0.82709	0.796343	-0.328539
ENSMUSG00000039166	43.3764	31.2747	28.5691	33.3949	35.0786	31.0391	34.4067	33.1709	0.805605	0.964081	-0.0527737
ENSMUSG00000039167	1.04201	0.676426	1.41826	1.60557	2.25126	0.82039	1.04557	1.55907	0.332196	1.49113	0.576404
ENSMUSG00000039163	58.8328	50.9281	58.0868	56.7772	63.0213	48.7017	55.9492	56.1668	0.966379	1.00389	0.0055986
ENSMUSG00000031358	25.6432	30.8393	27.2099	36.6273	27.9925	29.4283	27.8974	31.3494	0.325528	1.12374	0.168304
ENSMUSG00000031353	1360.31	1830.44	1605.26	1769.14	1927.82	1606.12	1598.67	1767.69	0.362211	1.10573	0.144994
ENSMUSG00000031352	6.19061	4.01399	4.12714	3.80338	3.66645	4.65376	4.77725	4.04119	0.394306	0.845925	-0.241398
ENSMUSG00000031351	0.164848	0.114832	0.0168671	0.176164	0.0152993	0.0859914	0.0988491	0.0924849	0.925205	0.935616	-0.0960113
ENSMUSG00000031357	1.18149	1.81065	2.10105	1.43936	2.09874	1.54572	1.69773	1.69461	0.993103	0.99816	-0.00265753
ENSMUSG00000031355	0	0	0.0257776	0	0	0	0.00859254	0	0.373901	0	#NUM!
ENSMUSG00000031354	0	0	0.625888	0	0	0	0.208629	0	0.373901	0	#NUM!
ENSMUSG00000084512	0	1.18575	0	0.826842	0	0.355175	0.39525	0.394006	0.997981	0.996853	-0.00454743
ENSMUSG00000088205	0	0	0	0	0	0	0	0	#DIV/0!	#DIV/0!	#DIV/0!
ENSMUSG00000001349	0.0203047	0.155586	0.0914125	0.347177	0.124374	0.11651	0.0891012	0.19602	0.277393	2.19997	1.13748
ENSMUSG00000001348	0.164198	0.149783	0.0308011	0.17547	0.0558762	0.125624	0.114928	0.11899	0.944341	1.03535	0.0501142
ENSMUSG00000034493	0	0	0	0.0486617	0.0464872	0	0	0.0317163	0.116324	#DIV/0!	#DIV/0!
ENSMUSG00000057836	65.4284	58.9628	71.5225	61.422	66.8234	61.4056	65.3046	63.217	0.633394	0.968033	-0.0468725
ENSMUSG00000057835	1.01858	0.452022	3.16039	2.0299	2.44507	1.61123	1.54366	2.02873	0.60251	1.31423	0.39422
ENSMUSG00000023411	0	0	0	0	0	0	0	0	#DIV/0!	#DIV/0!	#DIV/0!
ENSMUSG00000072852	0	0.0768799	0	0.22516	0	0	0.0256266	0.0750534	0.56691	2.92873	1.55027
ENSMUSG00000112745	0	0	0	0.162828	0	0	0	0.0542762	0.373901	#DIV/0!	#DIV/0!
ENSMUSG00000018537	0	0	0.0354658	0	0.0160846	0.0361622	0.0118219	0.0174156	0.740961	1.47316	0.558916
ENSMUSG00000100969	0.757207	2.07219	1.12212	1.42956	0.99205	1.34692	1.31717	1.25618	0.890065	0.95369	-0.0684072
ENSMUSG00000015377	0	0	0	0	0	0	0	0	#DIV/0!	#DIV/0!	#DIV/0!
ENSMUSG00000024827	0.0147985	0.064797	0.0666235	0.25303	0.181292	0.101898	0.0487397	0.17874	0.0500315	3.66724	1.87469
ENSMUSG00000024826	0.196545	0.233856	0.355864	0.310489	0.558332	0.353045	0.262088	0.407289	0.183436	1.55401	0.635999
ENSMUSG00000024824	0	0	0	0	0	0	0	0	#DIV/0!	#DIV/0!	#DIV/0!
ENSMUSG00000100130	0	0	0	0	0	0	0	0	#DIV/0!	#DIV/0!	#DIV/0!
ENSMUSG00000100131	13.3177	7.91389	9.70726	10.8433	8.0928	12.9546	10.3129	10.6302	0.888416	1.03077	0.0437177
ENSMUSG00000100133	0	0	0	0.115276	0	0	0	0.0384254	0.373901	#DIV/0!	#DIV/0!
ENSMUSG00000100134	0	0	0	0	0	0.0897944	0	0.0299315	0.373901	#DIV/0!	#DIV/0!
ENSMUSG00000105068	0.0806295	0.264784	0.181498	0.258493	0.329256	0.185062	0.175637	0.257604	0.291924	1.46668	0.552556
ENSMUSG00000025151	0.0510722	0.0559062	0.0718527	0.109156	0.156417	0.205138	0.0596103	0.156904	0.0266699	2.63216	1.39625
ENSMUSG00000068762	0.223444	0.275167	0.15718	0.149239	0.370682	0.38464	0.218597	0.30152	0.377103	1.37934	0.46398
ENSMUSG00000025153	0.0964211	0.161099	0.142793	0.141002	0.181328	0.0407672	0.133438	0.121033	0.800779	0.907035	-0.140771
ENSMUSG00000025154	2.71284	3.7623	3.05332	4.67777	3.66326	3.07607	3.17615	3.8057	0.324381	1.19821	0.260881
ENSMUSG00000025155	0.251308	0.291276	0.249572	0.0947854	0.256558	0.542876	0.264052	0.298073	0.808925	1.12884	0.174844
ENSMUSG00000025156	2.27695	3.52748	3.56176	5.42327	4.94453	3.56526	3.12206	4.64435	0.0950371	1.48759	0.572979
ENSMUSG00000025157	0	0.018229	0	0.0533878	0	0	0.00607634	0.0177959	0.56691	2.92873	1.55027
ENSMUSG00000025158	0	0.0977292	0	0.0238519	0.045572	0.0256143	0.0325764	0.0316794	0.979808	0.972464	-0.0402831
ENSMUSG00000025159	0.128016	0.151811	0.174101	0.416112	0.364845	0.195884	0.151309	0.325614	0.0620452	2.15197	1.10566
ENSMUSG00000085067	0.273664	0	0.179673	0	0.13969	0	0.151112	0.0465635	0.322953	0.308138	-1.69835
ENSMUSG00000079494	0	0	0	0	0.0575196	0	0	0.0191732	0.373901	#DIV/0!	#DIV/0!
ENSMUSG00000040483	0.0947814	0.233443	0.0800079	0.0253219	0.108857	0.054386	0.136078	0.0628549	0.251415	0.461905	-1.11433
ENSMUSG00000040675	2.35493	1.68656	1.80459	3.38668	2.27625	2.38628	1.94869	2.68307	0.146918	1.37686	0.461379
ENSMUSG00000086948	0	0	0	0	0.262566	0	0	0.0875221	0.373901	#DIV/0!	#DIV/0!
ENSMUSG00000038305	0	0.0453764	0	0.103363	0.049372	0.0475717	0.0151255	0.0667689	0.0952859	4.41433	2.1422
ENSMUSG00000038304	24.812	15.2836	24.6602	21.6392	29.0441	15.5403	21.5853	22.0745	0.927008	1.02267	0.0323355
ENSMUSG00000073896	0	0	0	0.041671	0.0530785	0.104417	0	0.0663888	0.0262854	#DIV/0!	#DIV/0!
ENSMUSG00000038301	0.10155	0	0.0336162	0.102137	0.0304916	0.171382	0.0450554	0.101337	0.327195	2.24916	1.16939
ENSMUSG00000073899	0	0	0	0	0	0.104558	0	0.0348525	0.373901	#DIV/0!	#DIV/0!
ENSMUSG00000035305	0.848443	1.37202	1.0743	1.00972	1.11224	1.30562	1.09825	1.14252	0.812414	1.04031	0.0570165
ENSMUSG00000027424	1.42701	1.58024	1.83022	2.25198	1.45682	1.78999	1.61249	1.83293	0.44227	1.13671	0.184863
ENSMUSG00000027425	3.65314	3.1189	4.48421	4.73776	4.39328	4.23308	3.75208	4.45471	0.173003	1.18726	0.247638
ENSMUSG00000027422	0.803019	0.892869	0.889571	1.20275	0.935987	0.936065	0.86182	1.02493	0.156513	1.18927	0.250073
ENSMUSG00000027423	0.212799	1.22294	1.34722	1.12282	1.47998	1.49578	0.927653	1.36619	0.311962	1.47274	0.558504
ENSMUSG00000027420	1.95252	1.19588	2.22373	1.88783	1.18649	1.8406	1.79071	1.63831	0.710188	0.914891	-0.128328
ENSMUSG00000030158	0	0	0	0	0	0	0	0	#DIV/0!	#DIV/0!	#DIV/0!
ENSMUSG00000030159	0	0.0119169	0	0	0	0	0.0039723	0	0.373901	0	#NUM!
ENSMUSG00000027428	3.19869	2.9093	2.88542	4.62471	4.24997	4.04873	2.9978	4.30781	0.0026313	1.43699	0.523049
ENSMUSG00000027429	0.273273	0.299139	0.396866	0.348554	0.242984	0.333844	0.323092	0.308461	0.784611	0.954713	-0.0668603
ENSMUSG00000071036	0	0	0	0	0	0	0	0	#DIV/0!	#DIV/0!	#DIV/0!
ENSMUSG00000071037	22.3472	22.4604	24.1228	29.8669	25.2064	22.8255	22.9768	25.9662	0.236042	1.13011	0.17646
ENSMUSG00000071035	0	0	0	0	0	0	0	0	#DIV/0!	#DIV/0!	#DIV/0!
ENSMUSG00000065299	0	0	0	0	0	0	0	0	#DIV/0!	#DIV/0!	#DIV/0!
ENSMUSG00000079242	0	0	0.0488486	0	0	0	0.0162829	0	0.373901	0	#NUM!
ENSMUSG00000079244	0	0.115393	0	0.0751009	0	0.0403251	0.0384643	0.0384753	0.999812	1.00029	0.000415411
ENSMUSG00000042396	18.3155	22.0307	25.7014	27.6711	32.7935	21.961	22.0159	27.4752	0.222771	1.24797	0.319587
ENSMUSG00000042390	29.896	29.8188	30.2932	31.3879	29.683	34.2699	30.0027	31.7803	0.257297	1.05925	0.0830411
ENSMUSG00000050463	0	0	0.0364159	0	0	0	0.0121386	0	0.373901	0	#NUM!
ENSMUSG00000063600	14.5102	13.9327	9.87965	13.1754	15.1799	10.6079	12.7742	12.9877	0.918829	1.01671	0.0239151
ENSMUSG00000059974	0.749518	0.541956	0.23992	0.536429	0.638817	0.489262	0.510465	0.554836	0.788087	1.08692	0.12025
ENSMUSG00000092451	0	0.0468505	0	0	0	0	0.0156168	0	0.373901	0	#NUM!
ENSMUSG00000092456	0	0.10512	0	0	0.0980369	0.110206	0.03504	0.0694142	0.525196	1.981	0.986226
ENSMUSG00000092454	0.115737	0	0.130263	0.494727	0.23631	0	0.082	0.243679	0.338011	2.9717	1.57129
ENSMUSG00000087269	0	0	0	0	0.0908156	0	0	0.0302719	0.373901	#DIV/0!	#DIV/0!
ENSMUSG00000107214	0	0.108014	0	0	0	0	0.0360047	0	0.373901	0	#NUM!
ENSMUSG00000028702	0.295575	0.994331	1.20898	0.639435	0.544622	0.810783	0.832962	0.664947	0.58912	0.798292	-0.325012
ENSMUSG00000028703	0.224429	0	0.168398	0	0.0763727	0.120193	0.130942	0.065522	0.438087	0.500388	-0.998881
ENSMUSG00000028700	0.0610146	0.0890529	0.125899	0.336882	0.0519077	0.140042	0.0919889	0.176277	0.384057	1.91629	0.938313
ENSMUSG00000063911	0	0	0	0	0	0	0	0	#DIV/0!	#DIV/0!	#DIV/0!
ENSMUSG00000028706	11.5594	15.1193	14.7108	19.7131	16.561	14.872	13.7965	17.0487	0.14685	1.23573	0.305361
ENSMUSG00000028707	0	0	0	0.0304136	0	0	0	0.0101379	0.373901	#DIV/0!	#DIV/0!
ENSMUSG00000044700	1.95656	2.57689	2.95713	3.13298	3.27198	2.92253	2.49686	3.10916	0.118402	1.24523	0.316412
ENSMUSG00000028708	12.6113	10.7657	10.5136	18.066	12.5094	14.4586	11.2969	15.0114	0.101998	1.32881	0.410132
ENSMUSG00000028709	0.0746941	0.061323	0.0840688	0	0	0.0214299	0.073362	0.00714331	0.00243144	0.0973707	-3.36037
ENSMUSG00000044705	0	0	0	0	0.015209	0	0	0.00506966	0.373901	#DIV/0!	#DIV/0!
ENSMUSG00000044707	0	0.0437339	0	0.341559	0.142755	0	0.014578	0.161438	0.21627	11.0741	3.46912
ENSMUSG00000097494	1.4921	1.20724	1.24127	0.924364	2.11934	1.26565	1.31354	1.43645	0.754235	1.09357	0.129047
ENSMUSG00000058685	48.3463	37.3332	35.649	39.2534	36.9009	44.6951	40.4428	40.2831	0.973979	0.996051	-0.00570856
ENSMUSG00000008398	0.0488385	0.0267305	0.178646	0.0782865	0.174506	0.0700593	0.0847384	0.107617	0.71359	1.26999	0.34482
ENSMUSG00000087266	0.174108	0.0586422	0	0.0858736	0.0136727	0.0153698	0.0775833	0.0383054	0.524564	0.493732	-1.0182
ENSMUSG00000087267	0	0	0	0	0	0	0	0	#DIV/0!	#DIV/0!	#DIV/0!
ENSMUSG00000050071	0	0	0	0.15017	0	0.0537555	0	0.0679752	0.196684	#DIV/0!	#DIV/0!
ENSMUSG00000050075	0.149808	0.0546625	0.0562033	0	0	0.114614	0.0868912	0.0382046	0.380941	0.439684	-1.18546
ENSMUSG00000050074	0.202998	0	0	0	0	0	0.067666	0	0.373901	0	#NUM!
ENSMUSG00000050079	2.94358	2.7849	3.83837	3.28495	3.34422	3.46494	3.18895	3.3647	0.624736	1.05511	0.0773985
ENSMUSG00000068617	0	0	0.125353	0.0476081	0	0.0511259	0.0417844	0.0329113	0.853042	0.787646	-0.344381
ENSMUSG00000094118	0	0.0851709	0	0	0	0	0.0283903	0	0.373901	0	#NUM!
ENSMUSG00000094116	0.0420225	0.046	0	0	0.0858008	0.0482254	0.0293408	0.0446754	0.623372	1.52264	0.606571
ENSMUSG00000094111	2.89342	2.37547	1.1398	0.927613	1.18155	1.49423	2.13623	1.20113	0.161564	0.562267	-0.830673
ENSMUSG00000010057	3.69806	4.13872	4.10008	6.78314	6.67725	4.719	3.97895	6.0598	0.0386091	1.52296	0.60688
ENSMUSG00000108216	0	0	0	0	0	0	0	0	#DIV/0!	#DIV/0!	#DIV/0!
ENSMUSG00000081264	0	0	0	0	0	0.0663413	0	0.0221138	0.373901	#DIV/0!	#DIV/0!
ENSMUSG00000025162	0.143807	0.169528	0.161856	0.319179	0.0451727	0.177729	0.158397	0.180694	0.792978	1.14076	0.190001
ENSMUSG00000051306	7.38282	6.36586	6.05415	6.63337	6.00055	7.19507	6.60095	6.60966	0.987643	1.00132	0.00190416
ENSMUSG00000067344	0.146968	0	0	0.157056	0	0	0.0489892	0.0523521	0.964839	1.06865	0.0957831
ENSMUSG00000040650	0.203029	0.222246	0.257074	0.352569	0.336814	0.407746	0.22745	0.36571	0.00660973	1.60787	0.685153
ENSMUSG00000095248	0	0.0128594	0	0.0125539	0	0	0.00428646	0.00418462	0.987251	0.976243	-0.0346884
ENSMUSG00000042632	0.0780876	0.19538	0.225998	0.321871	0.261934	0.230436	0.166489	0.271413	0.116052	1.63022	0.705069
ENSMUSG00000037214	7.08954	5.31975	3.94676	6.35423	5.44769	6.0364	5.45201	5.94611	0.629622	1.09063	0.125156
ENSMUSG00000071796	3.17387	1.9558	3.74707	2.40742	2.39048	2.24145	2.95891	2.34645	0.31279	0.793011	-0.334588
ENSMUSG00000037216	1.92312	2.84639	2.9876	3.01033	3.12468	2.54892	2.5857	2.89464	0.458915	1.11948	0.162829
ENSMUSG00000037217	0	0	0	0.0899777	0	0	0	0.0299926	0.373901	#DIV/0!	#DIV/0!
ENSMUSG00000071793	0.0667232	0.160685	0.090117	0.128346	0.0681171	0.0765722	0.105842	0.0910118	0.684711	0.859886	-0.217783
ENSMUSG00000037211	0.172052	0.418527	0.408808	0.694593	0.468391	0.153571	0.333129	0.438852	0.581172	1.31736	0.397651
ENSMUSG00000042638	1.96452	1.87397	2.55854	2.03939	2.26342	2.07736	2.13234	2.12672	0.981316	0.997364	-0.00380757
ENSMUSG00000106491	0	0.0370353	0	0	0	0	0.0123451	0	0.373901	0	#NUM!
ENSMUSG00000106495	0.595352	0.529508	0	0	0	0.0427019	0.374953	0.014234	0.12892	0.037962	-4.7193
ENSMUSG00000106496	0	0.132344	0	0	0	0	0.0441146	0	0.373901	0	#NUM!
ENSMUSG00000049620	0	0.171301	0	0.167232	0	0	0.0571005	0.0557439	0.987251	0.976243	-0.0346884
ENSMUSG00000106498	0	0	0	0	0.0181602	0	0	0.0060534	0.373901	#DIV/0!	#DIV/0!
ENSMUSG00000049624	6.29517	5.66707	6.30951	5.69611	7.39616	5.36117	6.09058	6.15115	0.931771	1.00994	0.0142758
ENSMUSG00000011114	0.882936	1.29387	1.29829	1.01964	1.323	0.93155	1.15837	1.09139	0.731152	0.942185	-0.0859177
ENSMUSG00000011118	0	0	0	0	0	0	0	0	#DIV/0!	#DIV/0!	#DIV/0!
ENSMUSG00000071867	5.3441	4.21739	5.59518	4.51563	5.20199	2.56728	5.05222	4.09496	0.34538	0.810527	-0.303067
ENSMUSG00000071866	48.174	53.4272	57.3038	51.0409	54.3539	56.3572	52.9683	53.9174	0.772383	1.01792	0.02562
ENSMUSG00000071860	0	0.168221	0	0.0821124	0	0	0.0560738	0.0273708	0.669407	0.488121	-1.03469
ENSMUSG00000071862	14.8764	17.7444	15.0769	17.0818	15.0671	15.9694	15.8993	16.0395	0.904103	1.00882	0.0126654
ENSMUSG00000081467	0	0	0	0	0	0.0399962	0	0.0133321	0.373901	#DIV/0!	#DIV/0!
ENSMUSG00000004446	0.156489	0.291212	0.035226	0	0.287566	0.0718355	0.160976	0.1198	0.73561	0.744213	-0.426213
ENSMUSG00000030970	39.7986	35.8517	33.8868	38.8846	36.1531	44.3408	36.5124	39.7928	0.331174	1.08985	0.124123
ENSMUSG00000087155	0.483076	0.3966	0	0.258119	0.123292	0	0.293225	0.127137	0.374591	0.433581	-1.20563
ENSMUSG00000030972	0	0.240111	0.148127	0.453185	0.0895725	0.0671271	0.129413	0.203295	0.633419	1.57091	0.651596
ENSMUSG00000087157	0	0	0.698059	0.946846	0.27136	0.915129	0.232686	0.711112	0.209523	3.05609	1.61169
ENSMUSG00000087150	0	0.214883	0	0.0233087	0.0222671	0.125155	0.0716278	0.0569103	0.861866	0.794528	-0.33183
ENSMUSG00000087151	5.38654	6.24841	11.3108	7.21686	9.60286	4.70543	7.64859	7.17505	0.848667	0.938088	-0.0922046
ENSMUSG00000030976	0.0579893	0.126956	0.587407	0.43379	0.177602	0.133098	0.257451	0.248163	0.963506	0.963926	-0.0530056
ENSMUSG00000087153	0.322238	0.423285	0.217609	0.550972	0.197382	0.0739606	0.321044	0.274105	0.776817	0.853793	-0.228042
ENSMUSG00000030978	2.4871	2.51819	4.07681	4.23205	4.18714	3.42739	3.02737	3.94886	0.191023	1.30439	0.383372
ENSMUSG00000030979	0.124281	0.544179	0.559518	0.398438	0.491651	0.410051	0.409326	0.43338	0.876776	1.05876	0.0823815
ENSMUSG00000087159	83.914	99.0283	120.406	98.9774	100.143	94.1376	101.116	97.7528	0.769905	0.966739	-0.0488018
ENSMUSG00000000766	0	0.0075665	0.101137	0.0147735	0.0776232	0	0.0362346	0.0307989	0.899224	0.849986	-0.234489
ENSMUSG00000040706	0	0	0	0	0	0	0	0	#DIV/0!	#DIV/0!	#DIV/0!
ENSMUSG00000040701	0	0	0	0	0	0	0	0	#DIV/0!	#DIV/0!	#DIV/0!
ENSMUSG00000040703	0	0.0492604	0.101298	0.156293	0	0	0.0501861	0.0520976	0.976009	1.03809	0.0539289
ENSMUSG00000098750	0	1.34144	0	0	0	0	0.447147	0	0.373901	0	#NUM!
ENSMUSG00000107728	0.635419	2.73257	1.99226	1.06706	2.15459	1.51051	1.78675	1.57739	0.77684	0.882826	-0.179799
ENSMUSG00000045362	0	0	0	0	0	0	0	0	#DIV/0!	#DIV/0!	#DIV/0!
ENSMUSG00000098758	0	0	0	0.0547668	0	0	0	0.0182556	0.373901	#DIV/0!	#DIV/0!
ENSMUSG00000039684	0	0.0201298	0.0413944	0.0589546	0.0375467	0.0422072	0.020508	0.0462362	0.131571	2.25454	1.17283
ENSMUSG00000093858	0	0	0	0.0555353	0.185688	0	0	0.0804077	0.217751	#DIV/0!	#DIV/0!
ENSMUSG00000055937	0.034208	0	0.0385013	0	0	0	0.0242364	0	0.117502	0	#NUM!
ENSMUSG00000033444	4.34714	5.40042	6.62264	6.08665	6.23794	5.61843	5.45673	5.98101	0.485774	1.09608	0.132351
ENSMUSG00000033446	0.0720141	0.0112615	0	0	0.0945239	0.0236126	0.0277585	0.0393788	0.763976	1.41862	0.504489
ENSMUSG00000092185	0.229561	0	0	0	0	0.790339	0.0765203	0.263446	0.533037	3.44283	1.78359
ENSMUSG00000029472	1.15453	1.90069	1.37105	2.31213	2.09744	1.75269	1.47542	2.05408	0.103233	1.3922	0.477367
ENSMUSG00000029471	0	0	0.0687038	0.0380524	0.0415452	0.0817284	0.0229013	0.0537753	0.314241	2.34814	1.23152
ENSMUSG00000097354	0	0	0.01727	0	0	0	0.00575668	0	0.373901	0	#NUM!
ENSMUSG00000097353	0.19473	0.456775	0.532271	0.594564	0.653195	0.0957747	0.394592	0.447845	0.807219	1.13496	0.182636
ENSMUSG00000097352	0	0	0.0476281	0.0271331	0.0604815	0	0.015876	0.0292049	0.602704	1.83956	0.879358
ENSMUSG00000092183	3.56399	1.85313	2.90819	1.04738	1.86471	0.818014	2.77511	1.24337	0.0605626	0.448043	-1.15829
ENSMUSG00000029478	0.0158876	0.110146	0.190738	0.152804	0.0702847	0.030388	0.10559	0.0844923	0.75101	0.80019	-0.321586
ENSMUSG00000092188	0	0	0	0	0	0	0	0	#DIV/0!	#DIV/0!	#DIV/0!
ENSMUSG00000048280	2.91924	2.98654	3.54187	3.34723	3.43757	3.19002	3.14922	3.32494	0.450043	1.0558	0.0783358
ENSMUSG00000048285	0.0173823	0.275899	0.264112	0.213618	0.150836	0.0897663	0.185798	0.151407	0.726238	0.8149	-0.295305
ENSMUSG00000002728	7.60209	8.2724	8.67435	6.98627	7.02615	7.296	8.18295	7.10281	0.029994	0.868001	-0.204231
ENSMUSG00000086201	0.0993806	0	0	0.106203	0.101457	0.11405	0.0331269	0.107236	0.0902576	3.23715	1.69472
ENSMUSG00000059791	0	0.414816	0	0	0	0	0.138272	0	0.373901	0	#NUM!
ENSMUSG00000086209	0	0	0	0	0	0.354846	0	0.118282	0.373901	#DIV/0!	#DIV/0!
ENSMUSG00000081044	53.205	51.8406	63.6698	58.8688	49.4359	57.6176	56.2385	55.3074	0.854622	0.983444	-0.024085
ENSMUSG00000003233	1.97313	1.79991	2.23353	1.91468	1.77124	1.83493	2.00219	1.84028	0.289361	0.919135	-0.121651
ENSMUSG00000003235	0.0692474	0	0.0974232	0.296004	0.229756	0.21854	0.0555569	0.2481	0.00695348	4.46569	2.15888
ENSMUSG00000003234	3.13925	3.23122	4.16607	4.70665	4.09772	3.047	3.51218	3.95046	0.495592	1.12479	0.169653
ENSMUSG00000025509	0.165558	0.261773	0.165632	0.235896	0.394371	0.295548	0.197654	0.308605	0.119798	1.56134	0.642783
ENSMUSG00000025508	21.0471	19.4	23.5982	20.9161	16.642	19.9077	21.3484	19.1553	0.284526	0.897269	-0.156388
ENSMUSG00000025507	0.0245379	0.0402906	0	0	0	0.0422398	0.0216095	0.0140799	0.702155	0.651563	-0.618024
ENSMUSG00000025505	0.262211	0.382706	0.0590241	0.0186807	0.0178459	0.140427	0.234647	0.0589846	0.162846	0.251376	-1.99208
ENSMUSG00000025503	14.1507	33.2211	29.9527	38.8034	32.2626	30.717	25.7748	33.9277	0.270954	1.31631	0.3965
ENSMUSG00000025500	0	0	0	0.0557963	0	0	0	0.0185988	0.373901	#DIV/0!	#DIV/0!
ENSMUSG00000064351	5257.58	3483.09	3738.66	3394.5	3666.9	3997.48	4159.78	3686.29	0.460576	0.886176	-0.174335
ENSMUSG00000085868	0	0	0	0	0.147694	0	0	0.0492312	0.373901	#DIV/0!	#DIV/0!
ENSMUSG00000085869	0	0	0	0	0	0.110301	0	0.036767	0.373901	#DIV/0!	#DIV/0!
ENSMUSG00000029560	0.205882	0.244149	0.0386202	0.330022	0	0.118136	0.162884	0.149386	0.912477	0.917132	-0.124799
ENSMUSG00000085862	0.128895	2.02236	1.16058	0.459144	1.4036	1.08475	1.10395	0.9825	0.85276	0.88999	-0.168139
ENSMUSG00000085860	0	0	0	0	0.0991509	0	0	0.0330503	0.373901	#DIV/0!	#DIV/0!
ENSMUSG00000078141	0	0	0	0	0	0	0	0	#DIV/0!	#DIV/0!	#DIV/0!
ENSMUSG00000021432	0.239538	0.482468	0.571557	0.55292	0.45974	0.351868	0.431188	0.454843	0.847037	1.05486	0.0770508
ENSMUSG00000085865	1.06834	0.350838	0	1.14168	0.327198	1.10343	0.47306	0.857437	0.403045	1.81253	0.858008
ENSMUSG00000114452	0	0.0311776	0	0	0.116307	0.0817149	0.0103925	0.0660074	0.197402	6.35142	2.66708
ENSMUSG00000029564	0	0.122729	0.283923	0.254602	0.228918	0.112583	0.135551	0.198701	0.534796	1.46588	0.551767
ENSMUSG00000002210	0	0	0.0337797	0.0160365	0	0.0861075	0.0112599	0.034048	0.472154	3.02383	1.59638
ENSMUSG00000020818	0	0.1461	0.106036	0.0251698	0.0641202	0.0720791	0.0840455	0.0537897	0.546068	0.640007	-0.64384
ENSMUSG00000044477	0.297306	0.278954	0.33462	0.453878	0.650394	0.268079	0.303627	0.45745	0.240127	1.50662	0.591316
ENSMUSG00000086515	0	0.300059	0	0	0	0	0.10002	0	0.373901	0	#NUM!
ENSMUSG00000086513	0	0.0333536	0.0257204	0	0.00777654	0.043709	0.0196913	0.0171619	0.887761	0.871544	-0.198354
ENSMUSG00000086512	0	0	0	0	0	0	0	0	#DIV/0!	#DIV/0!	#DIV/0!
ENSMUSG00000042579	0.329638	0.159194	0.0654724	0.124329	0.0692845	0.0111264	0.184768	0.0682467	0.237432	0.369364	-1.43688
ENSMUSG00000106826	0	0	0	0	0	0	0	0	#DIV/0!	#DIV/0!	#DIV/0!
ENSMUSG00000053436	2.12737	2.62157	3.13993	1.98753	1.96374	2.20749	2.62962	2.05292	0.129224	0.780689	-0.35718
[truncated: 23,705 more rows]
